# Supplementary material for: Comparative evaluation of open source software for mapping between metabolite identifiers in metabolic network reconstructions: application to Recon 2
Source: J Cheminform. 2014 Jan 27;6:2. doi: 10.1186/1758-2946-6-2 (PMC3917611; doi:10.1186/1758-2946-6-2)
Supplement: Additional file 2 — A full list of updated metabolite annotations in Recon 2. [file 1758-2946-6-2-S2.zip]

Archive with 1 entries (1 files):
- 1317714181111037_add2.tsv
