# Supplementary material for: Comparative evaluation of open source software for mapping between metabolite identifiers in metabolic network reconstructions: application to Recon 2
Source: J Cheminform. 2014 Jan 27;6:2. doi: 10.1186/1758-2946-6-2 (PMC3917611; doi:10.1186/1758-2946-6-2)
Supplement: Additional file 2 — A full list of updated metabolite annotations in Recon 2. [file 1758-2946-6-2-S2.zip › 1317714181111037_add2.tsv]

Recon 2 ID	Name	InChIKey	ChEBI ID	HMDB ID	KEGG ID	PubChem Compound ID	LMSD ID
10fthf	10-Formyltetrahydrofolate	AUFGTPPARQZWDO-YPMHNXCESA-N	15637	HMDB00972	C00234	122347
10fthf5glu	10-formyltetrahydrofolate-[Glu](5)
10fthf6glu	10-formyltetrahydrofolate-[Glu](6)	SFFBEUFYOPMKMV-CWMPVMSNSA-N
10fthf7glu	10-formyltetrahydrofolate-[Glu](7)
11_cis_retfa	fatty acid 11-cis-retinol
11docrtsl	11-deoxycortisol	WHBHBVVOGNECLV-OBQKJFGGSA-N	28324	HMDB00015	C05488		LMST02030086
11docrtstrn	11-deoxycorticosterone	ZESRJSPZRDMNHY-YFWFAHHUSA-N	16973	HMDB00016	C03205	6166	LMST02030087
12HPET	12-Hydroperoxyeicosa-5,8,10,14-tetraenoate	ZIOZYRSDNLNNNJ-IBGZPJMESA-N	15626	HMDB04243	C05965		LMFA03060013
12RHPET	12R-Hydroperoxyeicosatetraenoate	ZIOZYRSDNLNNNJ-LJQANCHMSA-N	34145	HMDB04692	C14812		LMFA03060070
12dgr120	1,2-Diacyl-sn-glycerol (didodecanoyl, n-C12:0)		17815
12harachd	12 hydroxy arachidonic acid	ZNHVWPKMFKADKW-UHFFFAOYSA-N		HMDB06111		5312983	LMFA03060063
12ppd_R	(R)-propane-1,2-diol	DNIAPMSPPWPWGF-GSVOUGTGSA-N	16997	HMDB01881	C00583
12ppd_S	(S)-propane-1,2-diol	DNIAPMSPPWPWGF-VKHMYHEASA-N	29002	HMDB06213	C02917
13_cis_oretn	13-cis-oxo-retinoic acid
13_cis_retn	13-cis-retinoate	SHGAZHPCJJPHSC-UHFFFAOYSA-N	6067	HMDB06219	D00348	5282379	LMPR01090021
13_cis_retnglc	13-cis-retinoyl glucuronide	MTGFYEHKPMOVNE-LYVDORBWSA-N	28870	HMDB03141	C11061	5281877
13dampp	trimethylenediaminium	XFNJVJPLKCPIBV-UHFFFAOYSA-N	15725	HMDB00002	C00986	428
13dpg	3-Phospho-D-glyceroyl phosphate	LJQLQCAXBUHEAZ-UWTATZPHSA-N	16001	HMDB01270	C00236	439191
15HPET	15(S)-HPETE(1-)	BFWYTORDSFIVKP-IBGZPJMESA-N	15628	HMDB04244	C05966	5280893	LMFA03060014
17ahprgnlone	17alpha-hydroxypregnenolone	JERGUCIJOXJXHF-TVWVXWENSA-N	28750	HMDB00363	C05138	91451	LMST02030089
17ahprgstrn	17alpha-hydroxyprogesterone	DBPWSSGDRRHUNT-CEGNMAFCSA-N	17252	HMDB00374	C01176	6238	LMST02030161
18harachd	18 hydroxy arachidonic acid	PPCHNRUZQWLEMF-LJQANCHMSA-N		HMDB06245		11141754	LMFA03060093
1a2425thvitd2	1-alpha,24R,25-Trihydroxyvitamin D2	KRGCLKZOZQUAFK-ODIZWMGWSA-N		HMDB06227			LMST03010051
1a2425thvitd3	calcitetrol	WFZKUWGUJVKMHC-LFGNEKGJSA-N	47799	HMDB06228	C18231		LMST03020686
1a25dhvitd2	1-alpha,25-Dihydroxyvitamin D2	ZGLHBRQAEXKACO-WROXZXEWSA-N		HMDB06225
1a25dhvitd3	calcitriol	GMRQFYUYWCNGIN-ZVUFCXRFSA-N	17823	HMDB01903	C01673	5280453	LMST03020258
1ddecg3p	1-acyl-sn-glycerol 3-phosphate(2-)		57970
1glyc_hs	1 acyl phosphoglycerol
1mncam	1-methylnicotinamide	LDHMAVIPBRSVRG-UHFFFAOYSA-O	16797	HMDB00699	C02918	457
1mpyr	1-methylpyrrolinium	FDWZAOGDOVQOLD-UHFFFAOYSA-N	27435		C06178	440932
1p2cbxl	1-pyrroline-2-carboxylate	RHTAIKJZSXNELN-UHFFFAOYSA-N	36761	HMDB06875	C03564	440046
1p3h5c	L-1-Pyrroline-3-hydroxy-5-carboxylate	WFOFKRKDDKGRIK-DMTCNVIQSA-N	6151	HMDB01369	C04281	11966267
1pipdn2c	1-piperideine-2-carboxylate	GEJXSVNGWOSZPC-UHFFFAOYSA-N	30912	HMDB01084	C04092
1pyr5c	1-Pyrroline-5-carboxylate	DWAKNKKXGALPNW-UHFFFAOYSA-N	1372	HMDB01301	C04322	1196
20ahchsterol	20-hydroxycholesterol	MCKLJFJEQRYRQT-APGJSSKUSA-N	1296	HMDB06283	C05500	121935	LMST01010201
23cump	2',3'-cyclic UMP(1-)	HWDMHJDYMFRXOX-XVFCMESISA-N	28637	HMDB11640	C02355	439715
23doguln	(4R,5S)-4,5,6-trihydroxy-2,3-dioxohexanoate	GJQWCDSAOUMKSE-STHAYSLISA-N	15622	HMDB05971	C04575	440390	LMFA01060195
23dpg	2,3-bisphosphonato-D-glycerate(5-)	XOHUEYCVLUUEJJ-UWTATZPHSA-N	17720	HMDB01294	C01159
2425dhvitd2	24R,25-Dihyoxyvitamin D2	BPEQZNMKGFTMQE-DXYROGBQSA-N
2425dhvitd3	(24R)-24,25-dihydroxycalciol	FCKJYANJHNLEEP-SUUCIXNTSA-N	28818				LMST03020273
24nph	2-hydroxy-4-nitrophenolate	XJNPNXSISMKQEX-UHFFFAOYSA-N	16318	HMDB02916	C02235
25aics	(S)-2-[5-Amino-1-(5-phospho-D-ribosyl)imidazole-4-carboxamido]succinate	NAQGHJTUZRHGAC-ZZZDFHIKSA-N	58443	HMDB00797	C04823	160666
25hvitd2	25-Hydroxyvitamin D2	KJKIIUAXZGLUND-WYBYICLWSA-N		HMDB01438			LMST03010030
25hvitd3	calcidiol	JWUBBDSIWDLEOM-DLBXBJKMSA-N	17933	HMDB03550	C01561		LMST03020246
2amac	2-aminoacrylic acid	UQBOJOOOTLPNST-UHFFFAOYSA-N	17123	HMDB03609	C02218
2ameph	(2-Aminoethyl)phosphonate	QQVDJLLNRSOCEL-UHFFFAOYSA-N	15573	HMDB11747	C03557	339
2aobut	L-2-amino-3-oxobutanoic acid	SAUCHDKDCUROAO-VKHMYHEASA-N	40673	HMDB06454	C03508	440033	LMFA01060172
2c23dh56dhoxin	2-Carboxy-2,3-dihydro-5,6-dihydroxyindole	JDWYRSDDJVCWPB-LURJTMIESA-N	60872	HMDB04067	C05604	161255
2coum	cis-2-coumarate	PMOWTIHVNWZYFI-UHFFFAOYSA-N	28873		C05838	5280841
2ddecdicoa	2,6-dodecadienoylcoa	ZSJRXHRCABOSNC-XRUZZFSQSA-N		HMDB11123	C05279	53480665
2decdicoa	2,7-decadienoylcoa
2docohexecoa	2,7,10,13,16,19-docosahexenoylcoa
2docopencoa	2,7,10,13,16-docosapentenoylcoa
2dodtricoa	2,6,9-dodecatrienoylcoa
2dp6mep	2-Decaprenyl-6-methoxyphenol	FYLLWSGFAAQKHU-UHFFFAOYSA-N	50774
2dp6mobq	2-decaprenyl-6-methoxy-1,4-benzoquinone	POYJNCVGTDCCPK-UHFFFAOYSA-N	50773				LMPR02010033
2dp6mobq_me	2-decaprenyl-6-methoxy-3-methyl-1,4-benzoquinone	DLBRMPAESNEOJM-UHFFFAOYSA-N	50772				LMPR02010032
2dpmhobq	2-decaprenyl-5-hydroxy-6-methoxy-3-methyl-1,4-benzoquinone	ONGWDJKIJUAIOD-UHFFFAOYSA-N	50771	HMDB06484			LMPR02010031
2dr1p	2-Deoxy-D-ribose 1-phosphate	KBDKAJNTYKVSEK-PYHARJCCSA-N	28542	HMDB01351	C00672	5460448
2dr5p	2-deoxy-D-ribose 5-phosphate(2-)	ALQNUOMIEBHXQG-CRCLSJGQSA-N	16132	HMDB01031	C00673	45934311
2hb	2-Hydroxybutyrate	AFENDNXGAFYKQO-UHFFFAOYSA-N	1148	HMDB00008	C05984		LMFA01050004
2hexdtetcoa	2,7,10,13-hexadecatetraenoylcoa
2hexdtricoa	2,7,10-hexadecatrienoylcoa
2hyoxplac	2-Hydroxyphenylacetate	CCVYRRGZDBSHFU-UHFFFAOYSA-N	28478	HMDB00669	C05852	11970
2kmb	2-keto-4-methylthiobutyrate	SXFSQZDSUWACKX-UHFFFAOYSA-N	33574	HMDB01553	C01180		LMFA01060170
2maacoa	2-methylacetoacetyl-CoA(4-)	NHNODHRSCRALBF-NQNBQJKNSA-N	15476	HMDB01157	C03344
2mb2coa	2-methylcrotonoyl-CoA(4-)	PMWATMXOQQZNBX-DJVIHCHSSA-N	57337	HMDB02054	C03345	5280564
2mbcoa	2-methylbutanoyl-CoA(4-)	LYNVNYDEQMMNMZ-XGXNYEOVSA-N	15477	HMDB01041	C01033
2mcacn	(Z)-but-2-ene-1,2,3-tricarboxylate	NUZLRKBHOBPTQV-UHFFFAOYSA-N	16717	HMDB06357	C04225	3080625
2mcit	2-methylcitrate(3-)	YNOXCRMFGMSKIJ-UHFFFAOYSA-N	30835	HMDB00379
2mop	2-methyl-3-oxopropanoate	VOKUMXABRRXHAR-UHFFFAOYSA-N	16256	HMDB01172	C00349	296	LMFA01060193
2mp2coa	2-Methylprop-2-enoyl-CoA	NPALUEYCDZWBOV-NDZSKPAWSA-N	27754	HMDB01011	C03460
2mpdhl	S-(2-Methylpropanoyl)-dihydrolipoamide	UEFURMXXHJCLJP-UHFFFAOYSA-N	17577	HMDB06868	C04424	11953835
2obut	2-Oxobutanoate	TYEYBOSBBBHJIV-UHFFFAOYSA-N	30831	HMDB00005	C00109	58	LMFA01060002
2octdectecoa	2,6,9,12-octadecatetraenoylcoa
2octpencoa	2,6,9,12,15-octadecapentenoylcoa
2oxoadp	2-oxoadipate(2-)	FGSBNBBHOZHUBO-UHFFFAOYSA-N	15753	HMDB00225	C00322		LMFA01170121
2pg	D-Glycerate 2-phosphate	GXIURPTVHJPJLF-UWTATZPHSA-N	17835	HMDB03391	C00631	439278
2pglyc	2-phosphonatoglycolate(3-)	ASCFNMCAHFUBCO-UHFFFAOYSA-N	17150	HMDB00816	C00988	529
34dhcinm	trans-caffeate	QAIPRVGONGVQAS-UHFFFAOYSA-N	16433	HMDB03501	C01197	689043
34dhmald	3,4-Dihydroxymandelaldehyde	YUGMCLJIWGEKCK-UHFFFAOYSA-N	27852	HMDB06242	C05577	151725
34dhoxmand	3,4-Dihydroxymandelate	RGHMISIYKIHAJW-UHFFFAOYSA-N	27637	HMDB01866	C05580	85782
34dhoxpeg	3,4-Dihydroxyphenylethyleneglycol	MTVWFVDWRVYDOR-UHFFFAOYSA-N	1387	HMDB00318	C05576	91528
34dhpac	3,4-Dihydroxyphenylacetaldehyde	IADQVXRMSNIUEL-UHFFFAOYSA-N	27978	HMDB03791	C04043
34dhpha	(3,4-dihydroxyphenyl)acetate	CFFZDZCDUFSOFZ-UHFFFAOYSA-N	41941	HMDB01336	C01161
34dhphe	L-dopa	WTDRDQBEARUVNC-LURJTMIESA-N	15765	HMDB00181	C00355
34hpl	3-(4-hydroxyphenyl)lactate	JVGVDSSUAVXRDY-UHFFFAOYSA-N	17385	HMDB00755	C03672
34hpp	3-(4-hydroxyphenyl)pyruvate	KKADPXVIOXHVKN-UHFFFAOYSA-N	15999	HMDB00707	C01179	979
35cgmp	3',5'-cyclic GMP(1-)	ZOOGRGPOEVQQDX-UUOKFMHZSA-N	16356	HMDB01314	C00942	24316
35diotyr	3,5-diiodo-L-tyrosine	NYPYHUZRZVSYKL-ZETCQYMHSA-N	15768	HMDB03474	C01060	9305
3aib	(S)-3-aminoisobutyric acid	QCHPKSFMDHPSNR-VKHMYHEASA-N	33094	HMDB02166	C03284		LMFA01100050
3aib_D	D-3-Amino-isobutanoate	QCHPKSFMDHPSNR-GSVOUGTGSA-N	16320	HMDB02299	C01205	5459822	LMFA01100049
3amp	3'-AMP(2-)	LNQVTSROQXJCDD-KQYNXXCUSA-N	28931	HMDB03540	C01367
3bcrn	3-hydroxy butyryl carnitine
3ddcrn	3-hydroxydodecanoylcarnitine
3ddecdicoa	3,6-dodecadienoylcoa	KEPSPLQXVPROMK-GXFXHJQUSA-N	28002	HMDB03952	C05280	5280771
3deccrn	3-hydroxydecanoylcarnitine
3decdicoa	3,7-decadienoylcoa
3dhguln	3-dehydro-L-gulonate	WTAHRPBPWHCMHW-LWKDLAHASA-N	16142	HMDB06334	C00618
3docopencoa	3,7,10,13,16-docosapentenoylcoa
3dodtricoa	3,6,9-dodecatrienoylcoa
3dpdhb	3-Decaprenyl-4,5-dihdydroxybenzoate	HGWUGDIATLOPBN-UHFFFAOYSA-N	50775
3dpdhb_me	3-Decaprenyl-4-hydroxy-5-methoxybenzoate	WCQCNOIKXGNDLX-UHFFFAOYSA-N	62796
3dphb	3-Decaprenyl-4-hydroxybenzoate	CMPNJZREBHCPHN-UHFFFAOYSA-N	64136	HMDB06251
3dsphgn	(2S)-1-hydroxy-3-oxooctadecan-2-aminium	KBUNOSOGGAARKZ-KRWDZBQOSA-N	17862	HMDB01480	C02934		LMSP01020002
3h26dm5coa	3-Hydroxy-2,6-dimethyl-5-methylene-heptanoyl-CoA	LQMGDAUBYDSVAK-VEQIRKQXSA-N		HMDB04601	C11947	9543313
3hanthrn	3-hydroxyanthranilate	WJXSWCUQABXPFS-UHFFFAOYSA-N	15793	HMDB01476	C00632
3hbcoa	(S)-3-hydroxybutanoyl-CoA(4-)	QHHKKMYHDBRONY-VKBDFPRVSA-N	15453	HMDB01166	C03561	9543037
3hbcoa_R	(R)-3-hydroxybutanoyl-CoA(4-)	QHHKKMYHDBRONY-WZZMXTMRSA-N	15452	HMDB01166	C03561	11966146
3hdcoa	(S)-3-Hydroxydecanoyl-CoA	HIVSMYZAMUNFKZ-WQUYVQPTSA-N	28325	HMDB03938	C05264	11966158	LMFA07050014
3hddcoa	(S)-3-Hydroxydodecanoyl-CoA	IJFLXRCJWPKGKJ-AGWWUHEJSA-N	62558	HMDB03936	C05262	440603	LMFA07050012
3hdeccoa	3-hydroxyhexadecenoylcoa
3hdececrn	3-hydroxyhexadecenoylcarnitine
3hexdcoa	3-hydroxyhexadecanoylcoa	DEHLMTDDPWDRDR-QQOJFMBSSA-N	27402	HMDB03932	C05258	440600
3hexdcrn	3-hydroxyhexadecanoylcarnitine	MHJOYNGEDDXLLU-LBAQZLPGSA-N		HMDB13336		53481691
3hexdtetcoa	3,7,10,13-hexadecatetraenoylcoa
3hexdtricoa	3,7,10-hexadecatrienoylcoa
3hibutcoa	(S)-3-Hydroxyisobutyryl-CoA	WWEOGFZEFHPUAM-UQCJFRAESA-N	28259	HMDB01052	C06000
3hmbcoa	(2S,3S)-3-hydroxy-2-methylbutanoyl-CoA(4-)	PEKYNTFSOBAABV-LQUDNSJZSA-N	15449	HMDB01356	C04405	11966220
3hmp	3-hydroxy-2-methylpropanoate	DBXBTMSZEOQQDU-UHFFFAOYSA-N	37373	HMDB00023	C06001
3hodcoa	(S)-3-Hydroxyoctadecanoyl-CoA					49859586
3hpcoa	3-hydroxypropanoyl-CoA(4-)	BERBFZCUSMQABM-IEXPHMLFSA-N	27762	HMDB06807	C05668	440753
3hpp	3-hydroxypropionate	ALRHLSYJTWAHJZ-UHFFFAOYSA-N	33404	HMDB00700	C01013	68152
3htdcoa	(S)-3-Hydroxytetradecanoyl-CoA	OXBHKMHNDGRDCZ-UOBIXJHKSA-N	62614	HMDB03934	C05260	46173488
3htmelys	3-Hydroxy-N6,N6,N6-trimethyl-L-lysine	ZRJHLGYVUCPZNH-MQWKRIRWSA-O	15786	HMDB01422	C01259	439460
3hxkynam	3-Hydroxykynurenamine	ODOPEICAGBYCFH-UHFFFAOYSA-N			C05636	440736
3ityr_L	3-iodo-L-tyrosine	UQTZMGFTRHFAAM-ZETCQYMHSA-N	27847	HMDB00021	C02515	439744
3ivcoa	3-hydroxyisovalerylcoa	PEVZKILCBDEOBT-XBTRWLRFSA-N	28291	HMDB06870	C05998	11953876
3ivcrn	3-hydroxy-isovaleryl carnitine
3m4hpga	3-Methoxy-4-hydroxyphenylglycolaldehyde	VISAJVAPYPFKCL-UHFFFAOYSA-N		HMDB04061	C05583	440729
3mb2coa	3-methylbut-2-enoyl-CoA(4-)	BXIPALATIYNHJN-ZMHDXICWSA-N	15486	HMDB01493	C03069
3mgcoa	trans-3-methylglutaconyl-CoA(5-)	ZMMFWDHIXCPOHZ-BIEWRJSYSA-N	57346	HMDB01057	C03231	5462214
3mlda	3-Methylimidazoleacetic acid	ZHCKPJGJQOPTLB-UHFFFAOYSA-N	1606	HMDB02820	C05828	75810
3mldz	1-methylimidazole-4-acetaldehyde	GCQHUBANENYTLB-UHFFFAOYSA-N	28104	HMDB04181	C05827	193545
3mob	3-methyl-2-oxobutanoate	QHKABHOOEWYVLI-UHFFFAOYSA-N	16530	HMDB00019	C00141	49	LMFA01020274
3mop	3-methyl-2-oxopentanoate	JVQYSWDUAOAHFM-UHFFFAOYSA-N	35932	HMDB00491	C03465	47
3mox4hoxm	3-Methoxy-4-hydroxymandelate	CGQCWMIAEPEHNQ-UHFFFAOYSA-N	20106	HMDB00291	C05584	1245
3mox4hpac	(4-hydroxy-3-methoxyphenyl)acetaldehyde	GOQGGGANVKPMNH-UHFFFAOYSA-N	28111	HMDB05175	C05581	151276
3moxtyr	3-Methoxytyramine	DIVQKHQLANKJQO-UHFFFAOYSA-N	742324	HMDB00022	C05587	1669
3ocddcoa	3-hydroxyoctadecadienoylcoa
3octdec2crn	3-hydroxyoctadecadienoylcarnitine
3octdeccrn	3-hydroxyoctadecanoyl carnitine
3octdece1coa	3-hydroxyoctadecenoylcoa
3octdece1crn	3-hydroxy-octadecenoyl carnitine
3octdectecoa	3,6,9,12-octadecatetraenoylcoa
3octpencoa	3,6,9,12,15-octadecapentenoylcoa
3odcoa	3-Oxodecanoyl-CoA	AZCVXMAPLHSIKY-HSJNEKGZSA-N	28528	HMDB03939	C05265	440606	LMFA07050074
3oddcoa	3-Oxododecanoyl-CoA	HQANBZHVWIDNQZ-GMHMEAMDSA-N	27868	HMDB03937	C05263	440604	LMFA07050013
3ohdcoa	3-oxopalmitoyl-CoA(4-)	NQMPLXPCRJOSHL-BBECNAHFSA-N	15491	HMDB06402	C05259	169621
3ohodcoa	3-Oxooctadecanoyl-CoA	LGOGWHDPDVAUNY-LFZQUHGESA-N	50571	HMDB06498	C16216	22833663	LMFA07050079
3ohxccoa	3-Oxohexacosyl-CoA	VOMUIFOBQMYJPJ-CPIGOPAHSA-N	52977
3otdcoa	3-Oxotetradecanoyl-CoA	IQNFBGHLIVBNOU-QSGBVPJFSA-N	28726	HMDB03935	C05261	11966197	LMFA07050082
3padsel	3'-Phosphoadenylylselenate	AZRLZPIFEZUZLW-KQYNXXCUSA-N		HMDB11104	C05696	24892762
3pg	3-Phospho-D-glycerate	OSJPPGNTCRNQQC-UWTATZPHSA-N	17794	HMDB00807	C00597	439183
3php	3-phosphonatooxypyruvate(3-)	LFLUCDOSQPJJBE-UHFFFAOYSA-N	30933	HMDB01024	C03232	105
3sala	3-Sulfino-L-alanine	ADVPTQAUNPRNPO-REOHCLBHSA-N	16345	HMDB00996	C00606	28167170
3snpyr	3-Sulfinopyruvate	JXYLQEMXCAAMOL-UHFFFAOYSA-N	1665	HMDB02332	C05527
3spyr	3-sulfonatopyruvate(2-)	BUTHMSUEBYPMKJ-UHFFFAOYSA-N	16894	HMDB04045	C05528	440717
3tdcrn	3-hydroxy-tetradecanoyl carnitine
3tetd7ecoa	3-hydroxy tetradecenoyl-7-coa
3tetd7ecoacrn	3-hydroxy tetradecenoyl-7-carnitine
3thexddcoa	3-hydroxy trans7,10-hexadecadienoylcoa
3thexddcoacrn	3-hydroxy trans7,10-hexadecadienoyl carnitine
3ttetddcoa	3-hydroxy trans5,8tetradecadienoyl coa
3ttetddcoacrn	3-hydroxy trans5,8tetradecadienoyl carnitine
3uib	3-Ureidoisobutyrate	PHENTZNALBMCQD-UHFFFAOYSA-N	1670	HMDB02031	C05100
3ump	3'-UMP(2-)	FOGRQMPFHUHIGU-XVFCMESISA-N	28895		C01368	101543
42A3HP24DB	4-(2-Amino-3-hydroxyphenyl)-2,4-dioxobutanoate	YCJNYHCCOXVYAF-UHFFFAOYSA-N		HMDB04083	C05645	440741
44mctr	4,4-dimethyl-5alpha-cholesta-8,14,24-trien-3beta-ol	LFQXEZVYNCBVDO-PBJLWWPKSA-N	17813	HMDB01023	C11455	443212	LMST01010149
44mzym	14-demethyllanosterol	CHGIKSSZNBCNDW-QGBOJXOESA-N	18364	HMDB01286	C05108		LMST01010176
46dhoxquin	4,6-Dihydroxyquinoline	XFALURCRIGINGT-UHFFFAOYSA-N	28799	HMDB04077	C05639
48dhoxquin	quinoline-4,8-diol	PYELIMVFIITPER-UHFFFAOYSA-N	28883		C05637	440737
4aabutn	4-acetamidobutanoate	UZTFMUBKZQVKLK-UHFFFAOYSA-N	17645	HMDB03681	C02946	18189
4abut	4-Aminobutanoate	BTCSSZJGUNDROE-UHFFFAOYSA-N	16865	HMDB00112	C00334	119	LMFA01100039
4abutn	4-Aminobutanal	DZQLQEYLEYWJIB-UHFFFAOYSA-N	17769	HMDB01080	C00555	118
4aphdob	4-(2-aminophenyl)-2,4-dioxobutanoate	CAOVWYZQMPNAFJ-UHFFFAOYSA-N	17442	HMDB00978	C01252	472
4fumacac	4-fumarylacetoacetate(2-)	GACSIVHAIFQKTC-UHFFFAOYSA-N	30907	HMDB01268	C01061	5280398	LMFA01170066
4h2oglt	4-hydroxy-2-oxoglutarate(2-)	WXSKVKPSMAHCSG-UHFFFAOYSA-N	30923	HMDB02070	C01127	599
4hbz	4-hydroxybenzoate	FJKROLUGYXJWQN-UHFFFAOYSA-N	30763	HMDB00500	C00156
4hbzcoa	4-hydroxybenoyl-CoA	LTVXPVBFJBTNIJ-MJEJKHSFSA-N		HMDB06467	C02949
4hdebrisoquine	4 hydroxy debrisoquine	AKFURXZANOMQBD-UHFFFAOYSA-N	63800	HMDB06468
4hexdtetcoa	4,7,10,13-hexadecatetraenoylcoa
4hexdtricoa	4,7,10-hexadecatrienoylcoa
4hglusa	L-4-hydroxyglutamic semialdehyde	XCXUZPXOFFRGGP-DMTCNVIQSA-N	27809	HMDB06556	C05938
4hoxpacd	(4-hydroxyphenyl)acetaldehyde	IPRPPFIAVHPVJH-UHFFFAOYSA-N	15621	HMDB03767	C03765	440113
4hphac	4-hydroxyphenylacetate	XQXPVVBIMDBYFF-UHFFFAOYSA-N	18101	HMDB00020	C00642	127
4hpro_LT	trans-4-hydroxy-L-proline	PMMYEEVYMWASQN-DMTCNVIQSA-N	18095	HMDB00725	C01157	5810
4izp	4-Imidazolone-5-propanoate	HEXMLHKQVUFYME-UHFFFAOYSA-N	27384	HMDB01014	C03680	128
4mlacac	4-maleylacetoacetate	GACSIVHAIFQKTC-UHFFFAOYSA-N	47904	HMDB02052	C01036	5280393	LMFA01170114
4mop	4-methyl-2-oxopentanoate	BKAJNAXTPSGJCU-UHFFFAOYSA-N	48430	HMDB00695	C00233	70
4mptnl	4-methylpentanal	JGEGJYXHCFUMJF-UHFFFAOYSA-N	17998	HMDB01318	C02373
4mtolbutamide	4 hydroxy tolbutamide	SJRHYONYKZIRPM-UHFFFAOYSA-N	63799	HMDB06408
4mzym_int1	4-Methylzymosterol intermediate 1	MYWAIWDQTCHPTH-IUGQOUSLSA-N		HMDB06927	C15808
4mzym_int2	4-Methylzymosterol intermediate 2	DBPZYKHQDWKORQ-JQDPPCHWSA-N	505093	HMDB06838	C15816
4nph	4-nitrophenolate	BTJIUGUIPKRLHP-UHFFFAOYSA-N	16836	HMDB01232	C00870
4nphsf	4-Nitrophenyl sulfate	JBGHTSSFSSUKLR-UHFFFAOYSA-N	35422	HMDB06492
4ppan	D-4'-Phosphopantothenate	XHFVGHPGDLDEQO-ZETCQYMHSA-N	15905	HMDB01016	C03492	41635
4ppcys	N-((R)-4-Phosphopantothenoyl)-L-cysteine	XQYALQVLCNHCFT-CBAPKCEASA-N	15769	HMDB01117	C04352	440304
4pyrdx	4-pyridoxate	HXACOUQIXZGNBF-UHFFFAOYSA-N	17405	HMDB00017	C00847
4tmeabut	4-trimethylammoniobutanal	OITBLCDWXSXNCN-UHFFFAOYSA-N	18020	HMDB01345	C01149	133
4tmeabutn	4-(trimethylammonio)butanoate	JHPNVNIEXXLNTR-UHFFFAOYSA-N	1941	HMDB01161	C01181
56dihindlcrbxlt	5,6-dihydroxyindole-2-carboxylate	YFTGOBNOJKXZJC-UHFFFAOYSA-N	2003	HMDB01253	C04185
56dthm	5,6-dihydrothymine	NBAKTGXDIBVZOO-UHFFFAOYSA-N	27468	HMDB00079	C00906	93556
56dura	5,6-dihydrouracil	OIVLITBTBDPEFK-UHFFFAOYSA-N	15901	HMDB00076	C00429	649
5HPET	5(S)-HPETE(1-)	JNUUNUQHXIOFDA-LJQANCHMSA-N	15632	HMDB01193	C05356	5280778	LMFA03060012
5a2opntn	5-amino-2-oxopentanoic acid	BWHGMFYTDQEALD-UHFFFAOYSA-N	49268	HMDB06272	C01110		LMFA01060169
5adtststerone	17beta-hydroxy-5alpha-androstan-3-one	NVKAWKQGWWIWPM-ABEVXSGRSA-N	16330	HMDB02961	C03917	10635	LMST02020042
5adtststeroneglc	5alpha-Dihydrotestosterone glucuronide	CLQMBSSRTBUNDV-CPKOJWPQSA-N		HMDB06203	C03033	44263365	LMST05010041
5adtststerones	5alpha-Dihydrotestosterone sulfate	KYVPWJSGFKNNLD-ABEVXSGRSA-N		HMDB06278		18665256
5aizc	5-amino-1-(5-phospho-D-ribosyl)imidazole-4-carboxylate	XFVULMDJZXYMSG-ZIYNGMLESA-N	28413	HMDB06273	C04751	165388
5aop	5-Amino-4-oxopentanoate	ZGXJTSGNIOSYLO-UHFFFAOYSA-N	17549	HMDB01149	C00430	137	LMFA01100055
5dhf	pentaglutamyl folate (DHF)	IVSPPVMFGMVDLI-LSBAASHUSA-N		HMDB06487		73374
5dpmev	(R)-5-Diphosphomevalonate	SIGQQUBJQXSAMW-ZCFIWIBFSA-N	15899	HMDB01090	C01143	439418	LMFA01050416
5eipencoa	5,8,11,14,17-eicosapentenoylcoa
5forthf	5-Formiminotetrahydrofolate	YCWUVLPMLLBDCU-UHFFFAOYSA-N	57456	HMDB01534	C00664	530
5fthf	5-formyltetrahydrofolate(2-)	VVIAGPKUTFNRDU-STQMWFEESA-N	63606	HMDB01562	C03479	143
5g2oxpt	5-guanidino-2-oxopentanoic acid	ARBHXJXXVVHMET-UHFFFAOYSA-N	28116	HMDB04225	C03771
5homeprazole	5 hydroxy omeprazole
5hoxindact	(5-hydroxyindol-3-yl)acetaldehyde	OBFAPCIUSYHFIE-UHFFFAOYSA-N	50157	HMDB04073	C05634
5hoxindoa	5-Hydroxyindoleacetate	DUUGKQCEGZLZNO-UHFFFAOYSA-N	27823	HMDB00763	C05635
5hoxnfkyn	5-hydroxy-N-formylkynurenine	LSTOUSIIVKMJBU-UHFFFAOYSA-N	2065	HMDB04086	C05648	440744
5htrp	5-hydroxy-L-tryptophan	LDCYZAJDBXYCGN-VIFPVBQESA-N	28171	HMDB00472	C01017	439280
5hxkyn	5-hydroxykynurenine	OTDQYOVYQQZAJL-UHFFFAOYSA-N	2076	HMDB12819	C05651	440745
5hxkynam	5-Hydroxykynurenamine	JANBBPTXDKFOQR-UHFFFAOYSA-N	28715	HMDB04076	C05638	164719
5mdr1p	5-Methylthio-5-deoxy-D-ribose 1-phosphate	JTFITTQBRJDSTL-WATOWXBHSA-N	27859	HMDB00963	C04188	53477720
5mdru1p	5-Methylthio-5-deoxy-D-ribulose 1-phosphate	CNSJRYUMVMWNMC-RITPCOANSA-N	28096	HMDB01299	C04582	174549
5moxact	5-Methoxyindoleacetate	COCNDHOPIHDTHK-UHFFFAOYSA-N	235589	HMDB04096	C05660	18986
5mta	5-Methylthioadenosine	WUUGFSXJNOTRMR-IOSLPCCCSA-N	17509	HMDB01173	C00170	439176
5mthf	5-Methyltetrahydrofolate	ZNOVTXRBGFNYRX-STQMWFEESA-N	15641	HMDB01396	C00440	439234
5oxpro	5-oxoprolinate	ODHCTXKNWHHXJC-UHFFFAOYSA-N	18183	HMDB00267	C01879	7405
5pmev	(R)-5-phosphonatomevalonate(3-)	OKZYCXHTTZZYSK-ZCFIWIBFSA-N	17436	HMDB01343	C01107	439400	LMFA01050415
5tedtricoa	5,8,11-tetradecatrienoylcoa
5thf	pentaglutamyl folate (THF)
6a2ohxnt	6-amino-2-oxohexanoic acid	GWENQMVPLJAMAE-UHFFFAOYSA-N	17534	HMDB12151	C03239	439954
6dhf	hexaglutamyl folate (DHF)	FWAQAOUHULVCBP-HCVVFSGQSA-N		HMDB06563		169691
6hoxmelatn	6-Hydroxymelatonin	OMYMRCXOJJZYKE-UHFFFAOYSA-N	308079	HMDB04081	C05643	1864
6htststerone	6 beta hydroxy testosterone	XSEGWEUVSZRCBC-ZVBLRVHNSA-N	34477	HMDB06259	C14497	65543	LMST02020054
6pgc	6-Phospho-D-gluconate	BIRSGZKFKXLSJQ-SQOUGZDYSA-N	48928	HMDB01316	C00345	91493
6pgl	6-phospho-D-glucono-1,5-lactone	IJOJIVNDFQSGAB-SQOUGZDYSA-N	16938	HMDB01127	C01236	439452
6pthp	6-pyruvoyl-5,6,7,8-tetrahydropterin	WBJZXBUVECZHCE-UHFFFAOYSA-N	17804	HMDB01195	C03684	128973
6thf	hexaglutamyl folate (THF)	FWAQAOUHULVCBP-XPZKFFRXSA-N		HMDB06563		169691
7dhchsterol	cholesta-5,7-dien-3beta-ol	UCTLRSWJYQTBFZ-DDPQNLDTSA-N	17759	HMDB00032	C01164		LMST01010069
7dhf	heptaglutamyl folate (DHF)
7thf	heptaglutamyl folate (THF)
9_cis_retfa	fatty acid 9-cis-retinol
ACP	acyl carrier protein		18359
Asn_X_Ser_Thr	protein-linked asparagine residue (N-glycosylation site)
C01041	monodehydroascorbate(1-)	LHFJOBMTAJJOTB-DOAHDZERSA-N	59513			439374
C01241	Phosphatidyl-N-methylethanolamine		15958
C01264	1-alkyl-2-acetyl-sn-glycerol 3-phosphate(2-)		58191
C01290	beta-D-Galactosyl-1,4-beta-D-glucosylceramide		17950
C01507	L-Iditol	FBPFZTCFMRRESA-UNTFVMJOSA-N	18202	HMDB11632	C01507	5460044
C01601	nonanoate	FBUKVWPVBMHYJY-UHFFFAOYSA-N	29019	HMDB00847	C01601	8158	LMFA01010009
C01747	psychosine(1+)	HHJTWTPUPVQKNA-ZTJQIGGLSA-N	16874	HMDB00648	C01747	22833541
C01836	Neurotensin	PCJGZPGTCUMMOT-UHFFFAOYSA-N	7542			25078013
C02147	dihydrolipoate	IZFHEQBZOYJLPK-UHFFFAOYSA-N	18047	HMDB12210	C02147	421
C02356	(S)-2-Aminobutanoate	QWCKQJZIFLGMSD-VKHMYHEASA-N	35619	HMDB00452	C02356	80283	LMFA01100034
C02442	N-methyltyraminium	AXVZFRBSCNEKPQ-UHFFFAOYSA-N	17458	HMDB03633	C02442	9727
C02469	Uroporphyrin III	VZVFNUAIRVUCEW-UJJXFSCMSA-N	15436	HMDB00916	C02469
C02470	Xanthurenic acid	FBZONXHGGPHHIY-UHFFFAOYSA-N	217069	HMDB00881	C02470	5699
C02528	chenodeoxycholate	RUDATBOHQWOJDD-BSWAIDMHSA-N	16755	HMDB00518	C02528	10133	LMST04010032
C02592	Taurolithocholate	QBYUNVOYXHFVKC-GBURMNQMSA-N	36259	HMDB00722	C02592	439763	LMST05040003
C02712	N-Acetylmethionine	XUYPXLNMDZIRQH-UHFFFAOYSA-N	21557	HMDB11745	C02712	6180
C02744	Psychosine sulfate	UIEYIJKBVSNMMH-ZTJQIGGLSA-N	17507	HMDB13046	C02744	5280538	LMSP08000002
C03372	1-acylglycerone 3-phosphate(2-)		57534
C03405	Lactosylceramide sulfate				C03405
C03413	N(1),N(12)-diacetylsperminium(2+)	NPDTUDWGJMBVEP-UHFFFAOYSA-N	28101	HMDB02172	C03413	132680
C03577	20-hydroxy-leukotriene E4(1-)	BJRMBXPQAMDCMG-PCCBWWKXSA-N	58584
C03681	5alpha-Pregnane-3,20-dione	XMRPGKVKISIQBV-BJMCWZGWSA-N	28952	HMDB03759	C03681	92810	LMST02030170
C03693	D-Mannose 1,6-bisphosphate	RWHOZGRAXYWRNX-PQMKYFCFSA-N			C03693	3036654
C03820	1-Alkyl-2-acetyl-sn-glycerol		16291
C03958	Thyrotropin releasing hormone	XNSAINXGIQZQOO-SRVKXCTJSA-N	35940	HMDB05763	C03958	638678
C03968	1-alkyl-sn-glycerol 3-phosphate(1-)		58014
C03990	lithocholate	SMEROWZSTRWXGI-HVATVPOCSA-N	16325	HMDB00761	C03990	9903	LMST04010003
C04295	Androst-5-ene-3beta,17beta-diol	QADHLRWLCPCEKT-LOVVWNRFSA-N	2710	HMDB03818	C04295	10634	LMST02020005
C04308	Phosphatidyl-N-dimethylethanolamine		52332
C04483	deoxycholate	KXGVEGMKQFWNSR-LLQZFEROSA-N	28834	HMDB00626	C04483	222528	LMST04010040
C04685	prostaglandin A1(1-)	BGKHCLZFGPIKKU-OKZBNKHCSA-N	15545	HMDB02656	C04685	5281912	LMFA03010005
C04717	13(S)-HPODE(1-)	JDSRHVWSAMTSSN-KRWDZBQOSA-N	15655	HMDB03871	C04717	5280720	LMFA02000034
C04805	5(S)-HETE	KGIJOOYOSFUGPC-LJQANCHMSA-N	28209	HMDB11134	C04805	155383	LMFA03060002
C04843	(5Z,9E,12S,14Z)-8,11,12-trihydroxyicosa-5,9,14-trienoate	WPLPEZUSILBTGP-JLAWEPINSA-N	57448			46878369
C04849	(5Z,9E,14Z)-(8xi,11R,12S)-11,12-epoxy-8-hydroxyicosa-5,9,14-trienoate	SGTUOBURCVMACZ-JLMCIHFGSA-N	57449		C04849	21158465
C04853	20-hydroxy-leukotriene B4(1-)	PTJFJXLGRSTECQ-RTBURBONSA-N	15646	HMDB01509	C04853	5280745	LMFA03020018
C05109	24,25-Dihydrolanosterol	MBZYKEVPFYHDOH-BQNIITSRSA-N	28113	HMDB06839	C05109	440560	LMST01010087
C05279	trans,cis-Lauro-2,6-dienoyl-CoA	BNPQDIKRZDRREL-GMHMEAMDSA-N	28387	HMDB11123	C05279	53480665
C05280	cis,cis-3,6-Dodecadienoyl-CoA	KEPSPLQXVPROMK-GMHMEAMDSA-N	28002	HMDB03952	C05280	5280771
C05284	11beta-Hydroxyandrost-4-ene-3,17-dione	WSCUHXPGYUMQEX-KCZNZURUSA-N	27967	HMDB06773	C05284	94141	LMST02020066
C05298	2-Hydroxyestrone	SWINWPBPEKHUOD-JPVZDGGYSA-N	1156	HMDB00343	C05298	440623	LMST02010032
C05299	2-Methoxyestrone	WHEUWNKSCXYKBU-QPWUGHHJSA-N	1189	HMDB00010	C05299	440624	LMST02010033
C05300	16alpha-Hydroxyestrone	WPOCIZJTELRQMF-QFXBJFAPSA-N	776	HMDB00335	C05300	115116	LMST02010041
C05301	2-Hydroxyestradiol-17beta	DILDHNKDVHLEQB-XSSYPUMDSA-N	28744	HMDB00338	C05301	247304	LMST02010027
C05302	2-Methoxyestradiol-17beta	CQOQDQWUFQDJMK-SSTWWWIQSA-N	28955	HMDB00405	C05302	66414	LMST02010035
C05463	taurodeoxycholate	AWDRATDZQPNJFN-VAYUFCLWSA-N	9410	HMDB00896	C05463	2733768	LMST05040013
C05708	Selenomethionine se-oxide	KGXZPWNBFWCDRF-UHFFFAOYSA-N			C05708	17754089
C05767	Uroporphyrin I	DAFUFNRZWDWXJP-JRHDEHKPSA-N	27484	HMDB00936	C05767
C05769	Coproporphyrin I	VORBHEGMEBOMMB-JRHDEHKPSA-N	28421	HMDB00643	C05769
C05770	Coproporphyrin III	JWFCYWSMNRLXLX-UJJXFSCMSA-N	27609	HMDB00570	C05770
C05953	Prostaglandin A2	MYHXHCUNDDAEOZ-OKZBNKHCSA-N	27820	HMDB02752	C05953	22833602	LMFA03010035
C05957	Prostaglandin J2	UQOQENZZLBSFKO-OKZBNKHCSA-N	27485	HMDB02710	C05957	5280884	LMFA03010019
C05965	12(S)-HPETE(1-)	ZIOZYRSDNLNNNJ-IBGZPJMESA-N	15626	HMDB04243	C05965	5280892	LMFA03060013
C06199	Hordenine	KUBCEEMXQZUPDQ-UHFFFAOYSA-N	5764	HMDB04366	C06199	68313
C06314	Lipoxin A4	IXAQOQZEOGMIQS-OTWHNJEPSA-N	6498	HMDB04385	C06314	5280914	LMFA03040001
C06315	Lipoxin B4	UXVRTOKOJOMENI-CEXWTWQISA-N	6499	HMDB05082	C06315	5280915	LMFA03040002
C06350	(R,S)-Norlaudanosoline	ABXZOXDTHTTZJW-UHFFFAOYSA-N	28770	HMDB12486	C06350	18519
C06439	Prostaglandin E3	CBOMORHDRONZRN-DODZYUBVSA-N	28031	HMDB02664	C06439	5280937	LMFA03010135
C06453	Methylcobalamin	UPAJMOGMOIFZMY-WZHZPDAFSA-L	28115	HMDB02274	C06453
C06948	Diazepam	AAOVKJBEBIDNHE-UHFFFAOYSA-N	49575		C06948	3016
C07296	4,8,12-trimethyltridecanoyl-CoA(4-)	ZYUOZFCHODHLHG-LEJRVOBCSA-N	15495			11966114
C07297	3-oxopristanoyl-CoA(4-)	NQFYRDGBRBDQQG-SVFBWJQPSA-N	15371	HMDB02057	C07297	441253
C07486	Nordazepam	AKPLHCDWDRPJGD-UHFFFAOYSA-N	111762		C07486	2997
C07535	Benzpyrene	FMMWHPNWAFZXNH-UHFFFAOYSA-N	29865		C07535	2336
C08261	Azelaic acid	BDJRBEYXGGNYIS-UHFFFAOYSA-N	48131	HMDB00784	C08261	2266	LMFA01170054
C08276	3-(methylthio)propionate	CAOMCZAIALVUPA-UHFFFAOYSA-N	1438	HMDB01527	C08276	563	LMFA01130006
C08281	behenate	UKMSUNONTOPOIO-UHFFFAOYSA-N	28941	HMDB00944	C08281	8215	LMFA01010022
C09209	Harman	PSFDQSOCUJVVGF-UHFFFAOYSA-N	5623		C09209	5281404
C09640	(-)-Salsoline	YTPRLBGPGZHUPD-ZETCQYMHSA-N	761542	HMDB12469	C09640	442356
C09642	(-)-Salsolinol	IBRKLUSXDYATLG-UHFFFAOYSA-N	123715	HMDB05199	C09642	91588
C10164	Picolinic acid	SIOXPEMLGUPBBT-UHFFFAOYSA-N	28747	HMDB02243	C10164	1018
C11304	S-(PGA1)-glutathione	HXBAELAEMDXAJM-KQXHGHLXSA-N		HMDB13061	C11304	5281898
C11695	Anandamide	LGEQQWMQCRIYKG-UHFFFAOYSA-N	2700	HMDB04080	C11695	5281969	LMFA08040001
C11821	5-Hydroxyisourate	LTQYPAVLAYVKTK-UHFFFAOYSA-N	18072		C11821	250388
C13856	2-Arachidonoylglycerol	RCRCTBLIHCHWDZ-UHFFFAOYSA-N	52392	HMDB04666	C13856	1541	LMGL01010023
C14768	5,6-EET	VBQNSZQZRAGRIX-UHFFFAOYSA-N	34450	HMDB02190	C14768	5283202	LMFA03080002
C14769	8,9-EET	DBWQSCSXHFNTMO-UHFFFAOYSA-N	34490	HMDB02232	C14769	5283203	LMFA03080003
C14770	11,12-EET	DXOYQVHGIODESM-UHFFFAOYSA-N	34130	HMDB04673	C14770	5353269	LMFA03080004
C14771	14,15-EET	JBSCUHKPLGKXKH-UHFFFAOYSA-N	34157	HMDB04264	C14771	5283205	LMFA03080005
C14825	9(10)-EpOME	FBUKMFOXMZRGRB-UHFFFAOYSA-N		HMDB04701	C14825	6246154	LMFA02000037
C14826	12(13)-EpOME	CCPPLLJZDQAOHD-UHFFFAOYSA-N	38299	HMDB04702	C14826	5356421	LMFA02000038
C14849	Benzo[a]pyrene-9,10-oxide	GOEJUYABKOTLJA-UHFFFAOYSA-N			C14849	37456
C14851	Benzo[a]pyrene-4,5-oxide	XGZQLNASOQVQTD-UHFFFAOYSA-N			C14851	37786
CE0074	alloxan	HIMXGTXNXJYFGB-UHFFFAOYSA-N	730073	HMDB02818		5781
CE0233	5beta-cholestane-3alpha,7alpha,27-triol	UROPIWALBBMYRP-CVWSJRAXSA-N
CE0328	docosahexaenoate	MBMBGCFOFBJSGT-UHFFFAOYSA-N	28125	HMDB02183	C06429	3144	LMFA01030185
CE0347	12-hydroxyeicosatetraenoate	ZNHVWPKMFKADKW-UHFFFAOYSA-N		HMDB06111		5312983	LMFA03060063
CE0469	gama-L-glutamyl-L-alanine	WQXXXVRAFAKQJM-CRCLSJGQSA-N				11183554
CE0692	3-oxolaur-cis-5-enoyl-CoA	VKLHSLOWDWGVGP-FFVFMXDZSA-N
CE0693	3-oxolaur-6-cis-enoyl-CoA	QERQHDHPFGSFJE-FFVFMXDZSA-N
CE0695	cis-laur-5-enoyl-CoA	RCVJZGBRLGUTKT-FFVFMXDZSA-N
CE0713	3-oxolinoleoyl-CoA	XROJENOQBXZHJA-UNAKSKPRSA-N
CE0737	malonic dialdehyde	WSMYVTOQOOLQHP-UHFFFAOYSA-N	566274	HMDB06112	C19440	10964
CE0782	3-oxomyrist-7-enoyl-CoA	BEPLLRGJVXAEJI-CSQGFUHOSA-N
CE0784	cis-myrist-7-enoyl-CoA	JPIHVKICKVPFFY-CSQGFUHOSA-N
CE0785	cis,cis-myristo-5,8-dienoyl-CoA	MJBZUCVXTFUVFY-CSQGFUHOSA-N		HMDB02288		21252281
CE0849	cis,cis-palmito-7,10-dienoyl-CoA	OKKMIEAMIHILAM-YJTQDTQQSA-N
CE0852	palmitoleyl-CoA(4-)	QBYOCCWNZAOZTL-BBECNAHFSA-N	61540
CE0853	3-oxopalmitoleoyl-CoA	JDNARGYWMLYADA-YJTQDTQQSA-N	15491	HMDB06402	C05259	440601
CE0932	pristanate	PAHGJZDQXIOYTH-OKZBNKHCSA-N				20849056
CE0955	6-oxo-prostaglandin F1alpha	KFGOFTHODYBSGM-IJCBKZNRSA-N	28158	HMDB02886	C05961	440860	LMFA03010001
CE1059	N1,N8-diacetylspermidine	BKCVMAZDKFQPHB-UHFFFAOYSA-N				389613
CE1102	cis-(3S)-hydroxytetradec-7-enoyl-CoA	WGCARZJTIJIWSL-NYPSOZKISA-N
CE1162	vitamin A2	XWCYDHJOKKGVHC-UHFFFAOYSA-N	1260188	HMDB13117		65722	LMPR01090008
CE1243	12S-HHT	KUKJHGXXZWHSBG-INIZCTEOSA-N	63977	HMDB12535		182416	LMFA03050002
CE1261	5-S-cysteinyldopa	SXISMOAILJWTID-RQJHMYQMSA-N				10663203
CE1262	5-(S-L-cysteinyl)-dopaquinone	HOKJXHGZPDVBLS-RQJHMYQMSA-N
CE1264	benzothiazine		46899
CE1272	5beta-cholestane-3alpha,7alpha,12alpha,25-tetrol	NTIXPPFPXLYJCT-SFWYEZDTSA-N		HMDB00655		53477712	LMST04030037
CE1273	5beta-cholestane-3alpha,7alpha,12alpha,24S,25-pentol	NHPWQASMMFUHIZ-JCMAMESISA-N		HMDB02208		6453659
CE1274	3alpha,7alpha,12alpha,25-tetrahydroxy-5beta-cholestane-24-one	CFVCOEMVLNMDAX-IPOLZTJNSA-N
CE1277	5beta-cholestane-3alpha,7alpha,12alpha,23,25-pentol	OXSBBBPDYVCAKC-SCZAGEHDSA-N				5284212	LMST04030038
CE1278	5beta-cholestane-3alpha,7alpha,12alpha,25,27-pentol	XZDHXPDYLPEFQI-WIAKBWTESA-N		HMDB02180		5284194	LMST04030016
CE1279	5beta-cholestane-3alpha,7alpha,12alpha,24R,25-pentol	NHPWQASMMFUHIZ-OOOZRTEJSA-N		HMDB00556		21252253
CE1292	3beta-hydroxy-5-cholestene-27-oate	WVXOMPRLWLXFAP-GPMUBMIHSA-N
CE1293	27alpha-hydroxy-7-dehydrocholesterol	GNWMMBWMZLEFJT-IHXYBSCOSA-N
CE1294	27alpha-hydroxy-8-dehydrocholesterol	WGJXMUYDCGMVJH-FTOMVSHFSA-N
CE1297	8-dehydrocholesterol	VUKORTMHZDZZFR-BXAZICILSA-N		HMDB02027		129846	LMST01010242
CE1298	3beta-hydroxy-5-cholestenal	JUGXQEJPWDYOJV-CKVLBYGYSA-N
CE1310	N-acetyl-L-cysteine	PWKSKIMOESPYIA-BYPYZUCNSA-N	28939	HMDB01890	C06809	12035
CE1352	17alpha-hydroxypregnenolone sulfate	GTJIDIYMEDIJDM-TUUWISTFSA-N		HMDB00416		152971	LMST05020021
CE1401	homocysteine thiolactone	KIWQWJKWBHZMDT-VKHMYHEASA-N	60315	HMDB02287		134505
CE1447	11-dehydrothromboxane B2	KJYIVXDPWBUJBQ-XLAORIBOSA-N	28667	HMDB04242	C05964	440862	LMFA03030004
CE1554	N-acetyl-L-alanine	KTHDTJVBEPMMGL-GSVOUGTGSA-N	40992	HMDB00766		132213
CE1556	N-acetyl-L-asparagine	HXFOXFJUNFFYMO-BYPYZUCNSA-N		HMDB06028		99715
CE1562	5,6-indolequinone-2-carboxylate	FCQHOSNKAPOFNR-UHFFFAOYSA-N
CE1589	deoxycholoyl-CoA	YTGXPYMXYISPEB-SIQRDODDSA-N	50111		C15560	24820763
CE1617	9-cis-retinoate	SHGAZHPCJJPHSC-UHFFFAOYSA-N	50648	HMDB02369	C15493	449171	LMPR01090022
CE1661	gama-L-glutamyl-L-alpha-aminobutyrate	FUZOZPRKGAXGOB-PHDIDXHHSA-N
CE1665	gama-glutamylglutathione	OGLXGJROORSDLD-IWSPIJDZSA-N
CE1761	4-hydroxyvitamin A1	IOELQUUUYMBPSA-UHFFFAOYSA-N				4363341
CE1787	1-deoxy-1-(N6-lysino)-D-fructose	BFSYFTQDGRDJNV-SNXWAXQRSA-N
CE1918	5-hydroxytryptophol	KQROHCSYOGBQGJ-UHFFFAOYSA-N		HMDB01855		9061
CE1924	(+)-gama-tocopherol	QUEDXNHFTDJVIY-OHCBOFHFSA-N
CE1925	3'-carboxy-alpha-chromanol	AXODOWFEFKOVSH-UHFFFAOYSA-N	626842	HMDB01518		9943542
CE1926	gama-carboxyethyl-hydroxychroman	VMJQLPNCUPGMNQ-UHFFFAOYSA-N				133098
CE1935	spermine monoaldehyde	ADZORAWYLNDBGZ-UHFFFAOYSA-N
CE1936	spermine dialdehyde	WPBJCXUUUSDQJO-UHFFFAOYSA-N		HMDB13076		217390
CE1937	spermic acid 1	JQNGEJIUZQDHIS-UHFFFAOYSA-N				125245
CE1939	spermidine monoaldehyde 1	MMMHAACFRAVQHI-UHFFFAOYSA-N				145925
CE1940	spermidine monoaldehyde 2	JNZUMEMWAPJNLC-UHFFFAOYSA-N	51824	HMDB12135		19913541
CE1941	isoputreanine	JUBNBYBUFCFLHB-UHFFFAOYSA-N		HMDB06009		171763
CE1943	spermidine dialdehyde	IBZBSVBGQKDOOV-UHFFFAOYSA-N
CE1944	1-pyrrolinium	ZVJHJDDKYZXRJI-UHFFFAOYSA-N	19092	HMDB12497	C15668	79803
CE1950	cyanosulfurous acid anion	QYFNKYSGTDITHU-UHFFFAOYSA-N		HMDB12916
CE1957	4-hydroxy-3-nitrophenylacetate	QBHBHOSRLDPIHG-UHFFFAOYSA-N	546274			447364
CE2006	4-hydroxy-2-nonenal	JVJFIQYAHPMBBX-UHFFFAOYSA-N	32585	HMDB04362		5283344	LMFA06000051
CE2011	hypothiocyanite	ZCZCOXLLICTZAH-UHFFFAOYSA-N		HMDB12974		124985
CE2020	N-arachidonoylglycinate	YLEARPUNMCCKMP-UHFFFAOYSA-N	59002			4345
CE2026	3-methylcrotonoylglycine	PFWQSHXPNKRLIV-UHFFFAOYSA-N	68499	HMDB00459		169485
CE2028	beta-hydroxy-beta-methylbutyrate	AXFYFNCPONWUHW-UHFFFAOYSA-N	37084	HMDB00754		69362	LMFA01050396
CE2038	trans-2,3-dehydropristanoyl-CoA	WLOASZHRLIOYIA-JZJOPOEKSA-N	63803			56927963
CE2047	9,10-hydroxyoctadec-12(Z)-enoate	XEBKSQSGNGRGDW-UHFFFAOYSA-N		HMDB04704	C14828	53394288	LMFA02000229
CE2049	12,13-hydroxyoctadec-9(Z)-enoate	CQSLTKIXAJTQGA-UHFFFAOYSA-N		HMDB04705	C14829	53394649	LMFA02000230
CE2053	20-oxo-leukotriene B4	LVLQYGYNBVIONY-RTBURBONSA-N	63979	HMDB12641		3081088
CE2054	20-carboxy-leukotriene-B4	SXWGPVJGNOLNHT-ROUUACIJSA-N
CE2056	20-dihydroxyleukotriene B4	ZZSBUQYGAPWEOJ-ROUUACIJSA-N		HMDB12635		53481509
CE2061	trans-4,5-epoxy-2(E)-decenal	HIOMEXREAUSUBP-UHFFFAOYSA-N		HMDB13105		526708
CE2065	acetylcarnosine	BKAYIFDRRZZKNF-SECBINFHSA-N		HMDB12881		10221026
CE2072	putreanine	BTSHXVLJDRJCMM-UHFFFAOYSA-N		HMDB06078		53477800
CE2084	5-oxo-(6E,8Z,11Z,14Z)-eicosatetraenoic acid	MEASLHGILYBXFO-UHFFFAOYSA-N				1831
CE2088	N-acetyl-S-[2-carboxy-1-(1 H-imidazol-4-yl)ethyl]-L-cysteine	ODJTWSKDMRCRTN-VEDVMXKPSA-N
CE2089	S-[2-carboxy-1-(1 H-imidazol-4-yl)ethyl]-L-cysteine	ABJUPPXFQYZWTK-FOUAAFFMSA-N
CE2095	3-hydroxykynurenine-O-beta-D-glucoside	SYBDIVKHFDAAJV-RBDCUATOSA-N
CE2102	lipoyllysine	COTIXRRJLCSLLS-PIJUOVFKSA-N		HMDB12996		53481572
CE2119	cyclic 3-hydroxymelatonin	VADOSKJWFKUPQF-UHFFFAOYSA-N
CE2122	methyl indole-3-acetate	KTHADMDGDNYQRX-UHFFFAOYSA-N				74706
CE2152	1,2,3,4-tetrahydro-beta-carboline	CFTOTSJVQRFXOF-UHFFFAOYSA-N	100417	HMDB12488		107838
CE2153	6-hydroxy-1,2,3,4-tetrahydro-beta-carboline	HASNCBJLQYTILW-UHFFFAOYSA-N	69060			159959
CE2172	6,7-dihydroxy-1,2,3,4-tetrahydroisoquinoline	MBFUSGLXKQWVDW-UHFFFAOYSA-N	110006	HMDB06044		36937
CE2173	N-methyl-4,6,7-trihydroxy-1,2,3,4-tetrahydroisoquinoline	PIJDIPDQQMXWEM-UHFFFAOYSA-N				157875
CE2174	4,6,7-trihydroxy-1,2,3,4-tetrahydroisoquinoline	RNIMUEXSLJYHIE-UHFFFAOYSA-N				3016280
CE2176	3-O-methyldopa	PFDUUKDQEHURQC-UHFFFAOYSA-N		HMDB01434		1670
CE2179	4-hydroxy-17beta-estradiol	QOZFCKXEVSGWGS-JNYWYMJGSA-N	62845	HMDB05896	C14209	44348689	LMST02010028
CE2180	4-hydroxyestrone	XQZVQQZZOVBNLU-KQWCVQSUSA-N		HMDB05895		53477797
CE2183	2-hydroxy-3-methoxy-17beta-estradiol	MMKYSUOJWFKECQ-QYPSXNMPSA-N
CE2184	2-hydroxy-3-methoxyestrone	YBCPNMOFBUWYTP-ACOLZQMSSA-N		HMDB11195		53480676
CE2186	4-methoxy-17beta-estradiol	BCWZIZLVBYHFES-MFJBRZSQSA-N	28955	HMDB12782	C05302	29983092	LMST02010035
CE2189	4-methoxyestrone	PUEXVLNGOBYUEW-PITQQHRWSA-N				194066
CE2196	(R)-1,2-dimethyl-5,6-dihydroxy-tetrahydroisoquinoline	AASFZUCQPYZSBW-SSDOTTSWSA-N		HMDB12484		53481438
CE2201	23S,25-dihydroxyvitamin D3	JVBPQHSRTHJMLM-IICZUGIHSA-N	47214	HMDB06720		13072270	LMST03020272
CE2202	23S,25,26-trihydroxyvitamin D3	GDIBDBUYVICGLY-KGQUQEPQSA-N	47803			17756748
CE2203	25-hydroxyvitamin D3-26,23-lactol	SFOPTSUKUQDFIB-JAARWHLTSA-N
CE2204	25-hydroxyvitamin D3-26,23-lactone	IJNDMZIDDKVXHR-XAEPEGLTSA-N
CE2206	24-oxo-1alpha,25-dihydroxyvitamin D3	BWFQMABKLLTETH-GIYFXNSHSA-N	47812			5283703	LMST03020186
CE2207	24-oxo-1alpha,23,25-trihydroxyvitamin D3	ARRIBDAUGOLZSJ-LTPAFCAESA-N	47813			10478755
CE2209	5alpha-androstane-3alpha,17beta-diol	CBMYJHIOYJEBSB-KHOSGYARSA-N	36713	HMDB00554		15818	LMST02020052
CE2211	allopregnanolone	AURFZBICLPNKBZ-SYBPFIFISA-N	50169	HMDB01449	C13712	92786	LMST02030156
CE2242	trans-docos-2-enoyl-CoA	KRTIFNFQCJTGMV-IKNWWIGSSA-N
CE2243	trans-eicos-2-enoyl-CoA	ROOFWBIMBMJYGA-XTSUOFIPSA-N
CE2245	trans-tetracos-2-enoyl-CoA	UVJKZCSQLMWPMV-XMLSFASZSA-N
CE2246	3-hydroxydocosanoyl-CoA	VNJQSRVXTRJVAZ-NGZXMKLGSA-N	52325			25229586	LMFA07050070
CE2247	3-hydroxyeicosanoyl-CoA	KNSVYMFEJLUJST-MJMSVFGZSA-N	52324			25229587	LMFA07050071
CE2248	3-hydroxyoctadecanoyl-CoA	WZMAIEGYXCOYSH-FWBOWLIOSA-N	50583	HMDB12715	C16217	24906329	LMFA07050072
CE2249	3-hydroxytetracosanoyl-CoA	QIBKBVRVOFIKLN-SBPVGHMXSA-N	52326			25229585	LMFA07050073
CE2250	3-oxodocosanoyl-CoA	RKCOGGUHKPTOQJ-GNSUAQHMSA-N	52328			25229584	LMFA07050075
CE2251	3-oxoeicosanoyl-CoA	FYBVHNZJDVUVLJ-IBYUJNRCSA-N	52327			25229571	LMFA07050077
CE2253	3-oxotetracosanoyl-CoA	JJSJTIWFKNSCHC-JBKAVQFISA-N	52329			25229583	LMFA07050081
CE2254	docosanoyl-CoA	NDDZLVOCGALPLR-IKNWWIGSSA-N	65088	HMDB12930	C16528	168166	LMFA07050052
CE2257	tetracosanoyl-CoA	MOYMQYZWIUKGGY-JBKAVQFISA-N	52974	HMDB06526	C16529	3082227	LMFA07050053
CE2303	9-hydroxy-10-O-D-glucuronoside-12Z-octadecenoate	OERHNMHLKBHOMH-YFQVQPDTSA-N
CE2304	10-hydroxy-octadec-12Z-enoate-9-beta-D-glucuronide	IRADJQUIAYBZPY-FYCFNANRSA-N
CE2305	12-hydroxy-13-O-D-glucuronoside-octadec-9Z-enoate	WDJRXGFYLUIKBX-YFQVQPDTSA-N
CE2306	12-O-D-glucuronoside-13-hydroxyoctadec-9Z-enoate	ZWDYIYOIBZOENK-FYCFNANRSA-N
CE2313	4,4-dimethylcholesta-8(9),14-dien-3beta-ol	OGQJUYXFIOFTMA-RNDGVDNBSA-N
CE2314	4,4-dimethylcholesta-8(9)-en-3beta-ol	FYHRVINOXYETMN-HFPXORMNSA-N		HMDB06840	C15915	23724604
CE2315	cholesta-8(9)-en-3beta-ol	QETLKNDKQOXZRP-XTGBIJOFSA-N	16608	HMDB06841	C03845	101770	LMST01010096
CE2321	cholesta-5,7,24-trien-3beta-ol	RUSSPKPUXDSHNC-DDPQNLDTSA-N	27910	HMDB03896	C05107	440558	LMST01010121
CE2345	7alpha-hydroxy-3-oxo-4-cholestenoic acid anion	SATGKQGFUDXGAX-ARDGLBDPSA-N
CE2414	(3S,7R,11R)-phytanate	RLCKHJSFHOZMDR-FHWLQOOXSA-N
CE2416	(2R,6S,10S)-pristanate	PAHGJZDQXIOYTH-OKZBNKHCSA-N
CE2417	3(S)-hydroxy-5Z,8Z-tetradecadienoyl-CoA	SDWYDRDZISFNSH-NYPSOZKISA-N
CE2418	(3S)-3-hydroxy-cis,cis-palmito-7,10-dienoyl-CoA	FODZOBVFWXSQFM-WOIBVSJKSA-N		HMDB12473		53481423
CE2420	(3S)-3-hydroxydodec-cis-6-enoyl-CoA	XPCGRNRSXHPWGU-LRGXBGPTSA-N		HMDB12476		53481428
CE2421	(3S)-3-hydroxylinoleoyl-CoA	ICMPOMMDSLXBOC-FQDOHAFRSA-N		HMDB12477		53481430
CE2422	3-oxo-cis,cis-7,10-hexadecadienoyl-CoA	KNNRGBNFOIBVKN-YJTQDTQQSA-N
CE2424	3-oxo-cis,cis-5,8-tetradecadienoyl-CoA	XOCYFFRISHLAMW-CSQGFUHOSA-N
CE2431	cis-deca-4-enoyl-CoA	QTOYQSMKQWCWOX-KIRVJFPLSA-N		HMDB02145		6443609
CE2432	trans-2-cis,cis-5,8-tetradecatrienoyl-CoA	JSDPYDDAJCNOIE-CSQGFUHOSA-N
CE2433	trans,cis,cis-2,7,10-hexadecatrienoyl-CoA	WJHWJZSGWIEAAU-YJTQDTQQSA-N
CE2434	trans,cis,cis-2,9,12-octadecatrienoyl-CoA	XNZJYLZAYIJRPB-UNAKSKPRSA-N
CE2435	trans,cis-deca-2,4-dienoyl-CoA	FASAKYLWSRDQOH-KIRVJFPLSA-N
CE2437	2E,6Z,9Z,12Z-octadecatetraenoyl-CoA	ARCCYNRJAHXWRR-UNAKSKPRSA-N
CE2438	3(S)-hydroxy-6Z,9Z,12Z-octadecatrienoyl-CoA	JCYIHBAQURWSOM-FQDOHAFRSA-N
CE2439	3-oxo-6Z,9Z,12Z-octadecatrienoyl-CoA	MXEGJRWBNSTXJD-UNAKSKPRSA-N
CE2440	4Z,7Z,10Z-hexadecatrienoyl-CoA	YYLOAXRAIXUEOW-YJTQDTQQSA-N
CE2441	2E,4Z,7Z,10Z-hexadecatetraenoyl-CoA	DNBBSGAGPHVPCV-YJTQDTQQSA-N
CE2442	3Z,7Z,10Z-hexadecatrienoyl-CoA	ZNIIDPYHPPJCFQ-YJTQDTQQSA-N
CE2445	6-trans-leukotriene B4	VNYSSYRCGWBHLG-MOPGFXCFSA-N	63981	HMDB05087		5283128	LMFA03020013
CE2446	6E-12-epi-leukotriene B4	VNYSSYRCGWBHLG-MOPGFXCFSA-N
CE2510	11-cis-eicosenoate	BITHHVVYSMSWAG-UHFFFAOYSA-N	32425	HMDB02231	C16526	142770	LMFA01030085
CE2512	13-docosenoate	DPUOLQHDNGRHBS-UHFFFAOYSA-N	28792	HMDB02068	C08316	8216	LMFA01030089
CE2513	15-tetracosenoate	GWHCXVQVJPWHRF-UHFFFAOYSA-N	44247	HMDB02368	C08323	65032	LMFA01030092
CE2516	(8Z,11Z,14Z)-eicosatrienoic acid	HOBAELRKJCKHQD-UHFFFAOYSA-N				3011
CE2537	15-hydroxy-(8Z,11Z,13E)-eicosatrienoate	IUKXMNDGTWTNTP-UHFFFAOYSA-N		HMDB05045		1437	LMFA03050007
CE2540	timnodonate	JAZBEHYOTPTENJ-UHFFFAOYSA-N	28364	HMDB01999	C06428	3209	LMFA01030759
CE2565	15(R)-Hydroxy-(5Z,8Z,11Z,13E)-eicosatetraenoate	JSFATNQSLKRBCI-LJQANCHMSA-N				3246888
CE2566	5(S),6(S)-epoxy-15(R)-hydroxyeicosatetraenoate	YNHSGCYEQVDEOY-OTWHNJEPSA-N
CE2567	5(S),6(S)-epoxy-15(S)-hydroxy-7E,9E,11Z,13E-eicosatetraenoic acid anion	YNHSGCYEQVDEOY-JVUMBYKBSA-N
CE2568	15-epi-lipoxin A4	IXAQOQZEOGMIQS-GUDVDZBRSA-N		HMDB12587		3934
CE2569	15-epi-lipoxin B4	UXVRTOKOJOMENI-IPMKNSEASA-N
CE2576	4-hydroperoxy-2-nonenal	TVNYLRYVAZWBEH-UHFFFAOYSA-N				55189	LMFA06000253
CE2577	4-oxo-2-nonenal	SEPPVOUBHWNCAW-UHFFFAOYSA-N	58972			216297	LMFA06000254
CE2591	trans,cis-hexadeca-2,9-dienoyl-CoA	BEQWCBBSKHMRCA-YJTQDTQQSA-N
CE2592	(S)-3-hydroxypalmitoleoyl-CoA	ZIRSQPAPHGZDIL-WOIBVSJKSA-N		HMDB12487		53481439
CE2594	trans,cis-myristo-2,7-dienoyl-CoA	MWKSUVQQMPJTPP-CSQGFUHOSA-N
CE2596	trans,cis-dodeca-2,5-dienoyl-CoA	ZSJRXHRCABOSNC-FFVFMXDZSA-N
CE2597	3(S)-3-hydroxydodecen-(5Z)-oyl-CoA	AYORDFMYYBNSBO-LRGXBGPTSA-N		HMDB12674		53481515
CE2615	2-hydroxyamino-3,8-dimethylimidazo[4,5-f]quinoxaline	FVNCCTJGBOTWTM-UHFFFAOYSA-N
CE2616	2-hydroxyamino-MeIQx-N2-(beta-1-glucosiduronyl)-2-hydroxyamino-3,8-dimethylimidazo[4,5-f]quinoxaline	KQXABOQRCQHWAK-KHMAMNHCSA-N
CE2705	quinonoid dihydrobiopterin	ZHQJVZLJDXWFFX-QERKPNDOSA-N	64277	HMDB00038	C02953	252
CE2751	dynorphin A (1-5)	URLZCHNOLZSCCA-XPWALMASSA-N
CE2754	3,3',5' - triiodothyronine	HZCBWYNLGPIQRK-GFCCVEGCSA-N				53393659
CE2838	maltononaose	KEFAHNNQIPSIMC-YSXCOHNWSA-N		HMDB13001		3081402
CE2839	maltodecaose	RJQKKZNUWRIHCS-VIWSABBZSA-N		HMDB12999		53481573
CE2846	fructoselysine 3-phosphate	OXAQHBGIHTYFQQ-SNXWAXQRSA-N
CE2847	fructoseglycine	YGUYJMQMTNJNFS-LPBLVHEISA-N	24108			3081391
CE2848	fructoseglycine ketone 3-phosphate	UHXLZGRCSYVONF-VYNVVFCLSA-N
CE2858	dynorphin A 1-8	WRPLGMBDXVBPEG-LGDDUQGSSA-N		HMDB12933		53481552
CE2862	neurotensin 1-10	HRJVZMYUVJBTHQ-JWEABDBFSA-N		HMDB13023		53481584
CE2863	neurotensin 11-13	HVPPEXXUDXAPOM-LIRZEXBASA-N		HMDB13024		53481585
CE2866	3,3'-diiodo-L-thyronine	CPCJBZABTUOGNM-LBPRGKRZSA-N	45698			107564
CE2870	3,3'-diiodo-L-thyronine 4'-O-sulfate	NBAZIIRGURJZJA-GFCCVEGCSA-N
CE2872	3',5'-diiodo-L-thyronine	LROTZSUGDZPWDN-CYBMUJFWSA-N				67894139
CE2873	3',5'-diiodo-L-thyronine 4'-O-sulfate	BVGCAAVTXFZYKS-CYBMUJFWSA-N
CE2874	3'-monoiodo-L-thyronine	RUIUIJSMLKJUDC-CYBMUJFWSA-N
CE2875	3'-monoiodo-L-thyronine 4'-O-sulfate	HPQMRLCNKPMUJD-CYBMUJFWSA-N
CE2876	3',5'-diiodo-L-thyronine-beta-D-glucuronoside	YRBUOLMYUUYBEK-IDVQVYHTSA-N
CE2877	3,5,3',5'-tetraiodo-L-thyronine-beta-D-glucuronoside	RGHRJBIKIYUHEV-PWZDMWIRSA-N
CE2878	3,3',5'-triiodo-L-thyronine-beta-D-glucuronoside	JEHVAYWAGFSNHA-UKJVJLCYSA-N
CE2879	3,5,3'-triiodo-L-thyronine-beta-D-glucuronoside	YYFGGGCINNGOLE-UKJVJLCYSA-N
CE2880	3,3'-diiodo-L-thyronine-beta-D-glucuronoside	ADIQFGLSNXTCEF-QDVJOMROSA-N
CE2881	3,5,3',5'-tetraiodothyroacetate	PPJYSSNKSXAVDB-UHFFFAOYSA-N				65552
CE2882	3,3',5'-triiodothyroacetate	XLWNVHQIKWRWOE-UHFFFAOYSA-N				22660069
CE2883	3,5,3'-triiodothyroacetate	UOWZUVNAGUAEQC-UHFFFAOYSA-N				5803
CE2884	3',5'-diiodothyroacetate	KOTHYHWAVXIZEJ-UHFFFAOYSA-N				4532725
CE2885	3,5,3',5'-tetraiodothyroacetate-beta-D-glucuronoside	GYORPZQLVMNOGY-MPSGWSHVSA-N
CE2886	3,3',5'-triiodothyroacetate-beta-D-glucuronoside	QSWZGMIVPNEVJK-RHMUGHDZSA-N
CE2887	3,5,3'-triiodothyroacetate-beta-D-glucuronoside	VXVBZMWOWMHXTQ-RHMUGHDZSA-N
CE2888	3',5'-diiodothyroacetate-beta-D-glucuronoside	YOWDQHXNBULHCD-RHMUGHDZSA-N
CE2890	dynorphin A (6-8)	BHSYMWWMVRPCPA-FVCCEPFGSA-N		HMDB12932		53481551
CE2891	dynorphin B	AGTSSZRZBSNTGQ-ITZCFHCWSA-N	547056	HMDB12938		25075991
CE2915	beta-casomorphin	ADBHAJDGVKLXHK-ILSNJXFISA-N				4424653
CE2916	neocasomorphin	OFSHRWCWYJBWJP-CMAHKSKVSA-N
CE2917	apelin-13	XXCCRHIAIBQDPX-BJUJKPCISA-N		HMDB12894		53481538
CE2934	o-methylhippurate	YOEBAVRJHRCKRE-UHFFFAOYSA-N	68455	HMDB11723		91637
CE2947	xanthurenate-8-O-beta-D-glucoside	MYFHOUJDPFBJLH-NEJBZPKRSA-N		HMDB13118		53481609
CE2949	oxoxanthurenate	WBCCCXBSSMLHOU-UHFFFAOYSA-N
CE2953	rac-5,6-epoxy-retinoate	KEEHJLBAOLGBJZ-UHFFFAOYSA-N				536537
CE2955	all-trans-3,4-didehydroretinoate	SYESMXTWOAQFET-UHFFFAOYSA-N
CE2957	18-hydroxy-all-trans-retinoate	GIEPJVBJRPHMTO-UHFFFAOYSA-N		HMDB12452	C16679	6506224
CE2958	rac-5,6-epoxy-retinoyl-beta-D-glucuronide	BZPOQLONXBJGAZ-FTIPTMLOSA-N
CE2959	13-cis-retinoyl-beta-D-glucuronide	MTGFYEHKPMOVNE-LUGHBPAASA-N	28870	HMDB03141	C11061
CE2961	4-hydroxy-all-trans-retinyl acetate	ULTPFVHSYYJYAE-UHFFFAOYSA-N				54359871
CE2962	rac-4-hydroxy-4-O-(beta-D-glucuronide)-all-trans-retinyl acetate	LFXATGINAILLFU-IQMCWJTISA-N
CE2963	5,6-epoxy-13-cis-retinoate	KEEHJLBAOLGBJZ-UHFFFAOYSA-N				536537
CE2964	5,8-epoxy-13-cis-retinoate	QDOSIDVGVRAXSE-UHFFFAOYSA-N				92945
CE3038	3beta,7alpha-dihydroxy-5-cholestenoate	GYJSAWZGYQXRBS-VUWMEAIUSA-N			C17335	3081084
CE3075	sorbitol 3-phosphate	RSCVCIHYYQHRMQ-ZXXMMSQZSA-N	21092			129544
CE3086	4-(2-amino-3-hydroxyphenyl)-4-oxobutanoic acid O-glucoside	XEXCWFKGYJFAQK-SHSWAGTRSA-N				10948689
CE3087	beta-carboline	AIFRHYZBTHREPW-UHFFFAOYSA-N	109895	HMDB12897	C20157	64961
CE3092	glutathionyl-3-hydroxykynurenine glucoside	NAUBCUCILMZALD-AAICTPQNSA-N
CE3136	9-cis-4-oxo-13,14-dihydro-retinoate	XMIWQNUYRMSNDU-UHFFFAOYSA-N
CE3140	1-(1,2,3,4,5-pentahydroxypent-1-yl)-1,2,3,4-tetrahydro-beta-carboline-3-carboxylate	LCHFAYIGHOVWSA-UHFFFAOYSA-N		HMDB12492		21125948
CE3481	1-lyso-2-arachidonoyl-phosphatidate	BDCFJMBXZCIVRH-JOCHJYFZSA-N		HMDB12496		53481443
CE3554	20-trihydroxy-leukotriene-B4	UZWWTCBNUQJEPB-ROUUACIJSA-N		HMDB12643		53481513
CE4633	hypochlorous acid	QWPPOHNGKGFGJK-UHFFFAOYSA-N	24757		C19697	24341
CE4722	beta-casomorphin (1-6)	WUHXJZCLFYNVBB-QNLYJVETSA-N
CE4723	neocasomorphin (1-5)	WRNQQFNBEUKAAX-MOGNJTFLSA-N
CE4724	apelin (1-12)	QZNKGTRFBWGADN-AOOBOKMPSA-N
CE4753	dynorphin B (10-13)	VSLCIGXQLCYQTD-NPJQDHAYSA-N		HMDB12936		53481556
CE4754	dynorphin B (6-9)	YTMBNLHIDIKJIU-HCXYKTFWSA-N		HMDB12937		53481557
CE4786	nisinate	YHGJECVSSKXFCJ-UHFFFAOYSA-N		HMDB13025		53481586
CE4788	acetamidopropanal	ARJPPNFIEQKVBB-UHFFFAOYSA-N	30322	HMDB12880	C18170	5460495
CE4790	(3S)-3-hydroxy-cis-8-tetradecenoyl-CoA	ZQDIAQJHDIPXDI-NYPSOZKISA-N		HMDB12474		53481425
CE4791	3(S)-hydroxy-dihomo-gama-linolenoyl-CoA	GFVFSXUAKLZOGC-BCZLVAJXSA-N
CE4792	3-oxo-cis-8-tetradecenoyl-CoA	DMKQQTVHIVHGIT-CSQGFUHOSA-N
CE4793	3-oxo-dihomo-gama-linolenoyl-CoA	DJFXNRBQUUFIOS-XTSUOFIPSA-N
CE4794	cis-6-dodecenoyl-CoA	ZVMJJHXBJQTLEB-FFVFMXDZSA-N
CE4795	2-trans-cis,cis,cis,cis-4,8,11,14-eicosapentaenoyl-CoA	VEOYVBZJFWTPAJ-XTSUOFIPSA-N
CE4796	3-oxo-(2S)-methylisocapryloyl-CoA	RVEAGMLBRLLBNX-FTTOGWOTSA-N
CE4797	2(R),6-dimethyl-heptanoyl-CoA	GPXWBKWDXPBLKS-PXTFLUNESA-N
CE4798	2(S),6-dimethyl-heptanoyl-CoA	GPXWBKWDXPBLKS-PXTFLUNESA-N
CE4799	2,6-dimethyl-trans-2-heptenoyl-CoA	BQVMKMLUXZLYFD-NOVIBXCGSA-N
CE4800	3(S)-hydroxy-2(S),6-dimethyl-heptanoyl-CoA	YAVFKXHHHJEEQF-AKTDGZBXSA-N
CE4801	3(S)-hydroxy-4(R),8-dimethyl-nonanoyl-CoA	AGRBRZWAKOHMRQ-PKJWWYGUSA-N
CE4802	3(S)-hydroxy-4-methyl-pentanoyl-CoA	FVDISPKCRAHPBJ-FZUZKZESSA-N
CE4803	3-oxo-4(R),8-dimethyl-nonanoyl-CoA	YMYLLQAUKBJHAS-VNIQNVQNSA-N
CE4804	3-oxo-4-methyl-pentanoyl-CoA	NVBSRDSMDMDKDD-UTQFGUDVSA-N
CE4805	4(R),8-dimethyl-nonanoyl-CoA	YGNKJFPEXQCWDB-ZSCXVXJESA-N
CE4806	4(R),8-dimethyl-trans-2-nonenoyl-CoA	ZVFQTLFMFGJTNP-NUENEYPJSA-N
CE4807	4-methyl-trans-2-pentenoyl-CoA	GJLUGLKKLPHWPU-UTQFGUDVSA-N
CE4808	4-methyl-pentanoyl-CoA	GESPQCUXDWNNGU-UTQFGUDVSA-N
CE4810	3(S)-hydroxy-all-cis-8,11,14,17-eicosatetraenoyl-CoA	PCGPHLMAAZKQFQ-BCZLVAJXSA-N
CE4811	3-keto-eicosa-8,11,14,17-all-cis-tetraenoyl-CoA	VVLBCJHQULSXJN-XTSUOFIPSA-N
CE4812	eicosa-2E,8Z,11Z,14Z,17Z-pentaenoyl-CoA	PTROMSLVPFEIQJ-XTSUOFIPSA-N
CE4813	eicosa-5,8,11,14,17-all-cis-pentaenoyl-CoA	JWZLRYCDDXHXDL-XTSUOFIPSA-N
CE4814	(8Z,11Z,14Z,17Z)-eicosatetraenoyl-CoA	PLHICYKOPITJJT-XTSUOFIPSA-N
CE4815	stearidonoyl-CoA	DDHCSALWDPRVCN-UNAKSKPRSA-N	63545	HMDB06519	C16163	56928001	LMFA07050046
CE4816	2-trans-9,12,15,18,21-all-cis-tetracosahexaenoyl-CoA	MMZJVINJFSRJOK-XMLSFASZSA-N
CE4817	3(S)-hydroxy-docosa-7,10,13,16,19-all-cis-pentaenoyl-CoA	KIDYDCLNVXONEF-RERJGFAQSA-N
CE4818	3(S)-hydroxy-tetracosa-9,12,15,18,21-all-cis-pentaenoyl-CoA	DRQAURCKCKDINZ-UPRGOYRGSA-N
CE4819	3-oxo-docosa-7,10,13,16,19-all-cis-pentaenoyl-CoA	SLYKKQSPRFJDAF-IKNWWIGSSA-N
CE4820	3-oxo-all-cis-6,9,12,15,18-tetracosapentaenoyl-CoA	UQPANOGFYCZRAV-XMLSFASZSA-N
CE4821	2-trans-7,10,13,16,19-all-cis-docosahexaenoyl-CoA	HGVXUTAEZALTIG-IKNWWIGSSA-N
CE4822	docosa-7,10,13,16,19-all-cis-pentaenoyl-CoA	NDRVWKXEWNMEEO-IKNWWIGSSA-N		HMDB06267		53477812
CE4823	tetracosa-6,9,12,15,18,21-all-cis-hexaenoyl-CoA	KRIFZIRXAAITHR-XMLSFASZSA-N
CE4824	tetracosa-9,12,15,18,21-all-cis-pentaenoyl-CoA	BNAMTMVBOVNNSH-XMLSFASZSA-N
CE4825	(3S)-hydroxy-tetracosa-6,9,12,15,18,21-all-cis-hexaenoyl-CoA	JJCGUWRDULVWQG-UPRGOYRGSA-N		HMDB12479		53481432
CE4826	3-oxo-all-cis-6,9,12,15,18,21-tetracosahexaenoyl-CoA	DNHDPAXPQGYGIJ-XMLSFASZSA-N
CE4827	docosa-4,7,10,13,16,19-all-cis-hexaenoyl-CoA	MENFZXMQSYYVRK-IKNWWIGSSA-N
CE4828	trans-2-all-cis-6,9,12,15,18,21-tetracosaheptaenoyl-CoA	NVOWZIBKQIWTDG-XMLSFASZSA-N		HMDB06260	C16374	53477810
CE4829	adrenoyl-CoA	QKBTYZDPVNTERQ-IKNWWIGSSA-N
CE4830	2-trans-9,12,15,18-all-cis-tetracosapentaenoyl-CoA	AVRCOFDAWHWKMB-XMLSFASZSA-N
CE4831	3(S)-hydroxy-docosa-7,10,13,16-all-cis-tetraenoyl-CoA	JHXLRLHTJYMVBK-RERJGFAQSA-N
CE4832	3(S)-hydroxy-tetracosa-6,9,12,15,18-all-cis-pentaenoyl-CoA	NNEPPYNERZEJEE-UPRGOYRGSA-N
CE4833	3-oxo-docosa-7,10,13,16-all-cis-tetraenoyl-CoA	VMAJWSSWCPBIJY-IKNWWIGSSA-N
CE4834	3-oxo-tetracosa-9,12,15,18-all-cis-tetraenoyl-CoA	WSALICWLARPULC-XMLSFASZSA-N
CE4835	2E,7Z,10Z,13Z,16Z-docosapentaenoyl-CoA	XSIBQUOFLNIVEK-IKNWWIGSSA-N
CE4836	tetracosa-6,9,12,15,18-all-cis-pentaenoyl-CoA	XZYNVQDKYRHKFG-XMLSFASZSA-N
CE4837	tetracosa-9,12,15,18-all-cis-tetraenoyl-CoA	OKOXEYTYHDPTEW-XMLSFASZSA-N
CE4838	trans-2-all-cis-6,9,12,15,18-tetracosahexaenoyl-CoA	UYOKHWFEUAJFMG-XMLSFASZSA-N
CE4839	6,9,12,15,18-all-cis-tetracosapentaenoate	VENRYLMOFDSSDJ-UHFFFAOYSA-N		HMDB06322		14505435	LMFA01030820
CE4840	(3S)-hydroxy-eicosa-cis,cis-11,14-dienoyl-CoA	MNTSLNSVZACNCX-BCZLVAJXSA-N
CE4841	3-oxoeicosa-cis,cis-11,14-dienoyl-CoA	PUWDUOCPCWFEFG-XTSUOFIPSA-N
CE4842	trans,cis,cis-2,11,14-eicosatrienoyl-CoA	JLHULLPFTGLIGF-XTSUOFIPSA-N
CE4843	cis,cis-11,14-eicosadienoyl-CoA	YCKYOUVXZZJCIU-XTSUOFIPSA-N
CE4844	3(S)-hydroxy-10,13,16-all-cis-docosatrienoyl-CoA	SHYOGNDOVWXSLL-RERJGFAQSA-N
CE4845	3-oxo-docosa-cis,cis,cis-10,13,16-trienoyl-CoA	GPKHWNMCLWDFOL-IKNWWIGSSA-N
CE4846	trans,cis,cis,cis-2,10,13,16-docosatetraenoyl-CoA	KFIUKMFBVDDVDZ-IKNWWIGSSA-N
CE4847	cis,cis,cis-10,13,16-docosatrienoyl-CoA	NRFSUEZXHDEQRO-IKNWWIGSSA-N
CE4848	3(S)-hydroxy-docosa-10,13,16,19-all-cis-tetraenoyl-CoA	DALQBBQTVPOKDP-RERJGFAQSA-N
CE4849	3(S)-hydroxy-tetracosa-12,15,18,21-all-cis-tetraenoyl-CoA	VYZWWTGHKBYTPF-UPRGOYRGSA-N
CE4850	3-oxo-docosa-10,13,16,19-all-cis-tetraenoyl-CoA	MUBUSEARPWRSQN-IKNWWIGSSA-N
CE4851	3-oxo-tetracosa-12,15,18,21-all-cis-tetraenoyl-CoA	HPMVBGKWFWCZAY-XMLSFASZSA-N
CE4852	trans,cis,cis,cis,cis-2,10,13,16,19-docosapentaenoyl-CoA	YGPXPVHOFOFFGA-IKNWWIGSSA-N
CE4853	trans,cis,cis,cis,cis-2,12,15,18,21-tetracosapentaenoyl-CoA	PJWUUOREXKKLME-XMLSFASZSA-N
CE4854	all-cis-10,13,16,19-docosatetraenoyl-CoA	BEEQBBPNTYBGDP-IKNWWIGSSA-N
CE4855	all-cis-12,15,18,21-tetracosatetraenoyl-CoA	LLJDAYKOCIXVML-XMLSFASZSA-N
CE4872	3alpha,7alpha,12alpha-trihydroxy-5beta-cholestan-27-al	USFJGINJGUIFSY-LPKCEUGUSA-N
CE4874	5beta-cholestane-3alpha,7alpha,12alpha,27,27-pentaol	ISDIRLRPWGRAHM-YIJMXLABSA-N
CE4876	delta12-Prostaglandin J2	TUXFWOHFPFBNEJ-IRXDYDNUSA-N				114678
CE4877	15-deoxy-prostaglandin J2	VHRUMKCAEVRUBK-KRWDZBQOSA-N	607727	HMDB05079	C14717	404025	LMFA03010021
CE4881	nitryl chloride	NXRVFVBNLWGOCL-UHFFFAOYSA-N				13932711
CE4888	dopaminochrome	SGNZYJXNUURYCH-UHFFFAOYSA-N	27404	HMDB04058	C05578	114683
CE4890	N-methylsalsolinol	RKMGOUZXGHZLBJ-ZETCQYMHSA-N		HMDB03892		124148
CE4898	13'-carboxy-gama-tocopherol	WPZHQZIUOXUCOK-HCWODPKDSA-N		HMDB12557		53481463
CE4936	N-acetyl-leukotriene E4	BGGYAYMMFYBWEX-ZLNRFVROSA-N		HMDB05084	C11361	53477792	LMFA03020008
CE4968	isovalerylglycine	ZRQXMKMBBMNNQC-UHFFFAOYSA-N	70984	HMDB00678		546304
CE4969	isobutyrylglycine	DCICDMMXFIELDF-UHFFFAOYSA-N	70979	HMDB00730		10855600
CE4970	2-methylbutyrylglycine	HOACIBQKYRHBOW-UHFFFAOYSA-N	240943	HMDB00339		193872
CE4980	Prostaglandin PGE2 glyceryl ester	HJWDPZIOTMUWRW-RJJVWVDVSA-N		HMDB13045		53481593
CE4987	10,11-dihydro-leukotriene B4	NKUPFHTVILUPKF-OALUTQOASA-N		HMDB12504		53481449
CE4988	10,11-dihydro-12-epi-leukotriene B4	NKUPFHTVILUPKF-OALUTQOASA-N
CE4989	20-OH-10,11-dihydro-leukotriene B4	XDXPWMISTPZJGX-OALUTQOASA-N
CE4990	12-oxo-leukotriene B4	SJVWVCVZWMJXOK-IBGZPJMESA-N	27814	HMDB04234	C05949	5280876	LMFA03020024
CE4993	10,11-dihydro-12R-hydroxy-leukotriene C4	GULYHEJDDHEDJT-VMAPGKTHSA-N
CE5013	14-hydroxy-4,14-retro-retinol	PCRZONNRANOQPA-UHFFFAOYSA-N				6449967
CE5014	anhydroretinol	FWNRILWHNGFAIN-UHFFFAOYSA-N	793340			5287678
CE5016	13,14-dihydroxy-retinol	IPJVXOBBCWHWMP-UHFFFAOYSA-N
CE5021	alpha-tocopheryl hydroquinone	JOURHZSBLWSODQ-SIPOYVIUSA-N
CE5022	alpha-tocopheryl quinone	LTVDFSLWFKLJDQ-SIPOYVIUSA-N				24205
CE5025	5-S-glutathionyl-dopamine	YTAAHCYRCMYQCJ-MNOVXSKESA-N
CE5026	5-S-glutathionyl-L-DOPA	QPUCCRKMCAEIND-VWYCJHECSA-N
CE5049	one carbon unit		50728
CE5068	2-methylglutaconic acid	JKGHDBJDBRBRNA-UHFFFAOYSA-N		HMDB02266		193896	LMFA01170079
CE5072	21-hydroxyallopregnanolone	CYKYBWRSLLXBOW-KGRLHAKYSA-N	805752	HMDB00879	C13713	101771	LMST05030013
CE5079	1alpha-hydroxy-23-carboxy-24,25,26,27-tetranorvitamin D3	MBLYZRMZFUWLOZ-HUMJDSGLSA-N
CE5082	N-acetyl-L-cystathionine	QWACVTVBTRSCRL-RNFRBKRXSA-N
CE5101	1-phosphatidyl-1D-myo-inositol 5-phosphate(3-)		57795
CE5114	trans-2-cis,cis,cis-8,11,14-eicosatetraenoyl-CoA	WQDZFNIBNFNRLF-XTSUOFIPSA-N
CE5115	trans-3-cis-5,8,11,14-eicosapentaenoyl-CoA	PHIGJHMEMQBUMA-XTSUOFIPSA-N
CE5116	trans-3-cis-8,11,14-eicosatetraenoyl-CoA	NMDSFUNRXZNGPT-XTSUOFIPSA-N
CE5117	(3E,5Z,8Z)-tetradecatrienoyl-CoA	FXHAQFYRGXSRHS-CSQGFUHOSA-N		HMDB12472		53481421
CE5118	trans-2-cis,cis-4,8-tetradecatrienoyl-CoA	UNKYOAASBNXUKG-CSQGFUHOSA-N
CE5119	trans-3-cis-8-tetradecadienoyl-CoA	IHYQVHHPNVFYHJ-CSQGFUHOSA-N
CE5120	trans-2-cis-8-tetradecadienoyl-CoA	SLIJUARARQEXRE-CSQGFUHOSA-N
CE5121	trans-3-decenoyl-CoA	CQGVNMQHZQJNII-KIRVJFPLSA-N	29126	HMDB02137		16019966
CE5122	3(S)-phytanoyl-CoA	NRJQGHHZMSOUEN-XGBGSCKBSA-N
CE5123	3(S)-2-hydroxyphytanoyl-CoA	WNVFJMYPVBOLKV-GBKROSJZSA-N	15475	HMDB01295	C07343	441263
CE5125	(2S)-pristanoyl-CoA	XYJPSQPVCBNZHT-JZMGYAFSSA-N
CE5126	(2R)-pristanoyl-CoA	XYJPSQPVCBNZHT-JZMGYAFSSA-N
CE5132	1-phosphatidyl-1D-myo-inositol 3,5-bisphosphate(5-)		57923
CE5138	12-oxo-20-hydroxy-leukotriene B4	CZWPUWRHQBAXJS-IBGZPJMESA-N		HMDB12552		53481459
CE5139	12-oxo-20-dihydroxy-leukotriene B4	SBSLZLBZGOASJL-SFHVURJKSA-N		HMDB12551		53481458
CE5140	12-oxo-20-trihydroxy-leukotriene B4	QVZXILIWUPKGPA-SFHVURJKSA-N		HMDB12553		53481460
CE5141	12,20-dioxo-leukotriene B4	CPTWPKCLDUXOKW-LJQANCHMSA-N
CE5144	3-oxo-11-cis-eicosenoyl-CoA	ASKKPQKSCFYPPP-XTSUOFIPSA-N
CE5148	3(S)-hydroxy-11-cis-eicosenoyl-CoA	PREOMQKNJXWCLZ-BCZLVAJXSA-N
CE5150	trans,cis-2,11-eicosadienoyl-CoA	LAECEUXZOONXDY-XTSUOFIPSA-N
CE5151	11-cis-eicosenoyl-CoA	ZDRKXADSROCWCG-XTSUOFIPSA-N
CE5152	3-oxo-13cis-docosenoyl-CoA	TWKFVJBYYSLPHE-IKNWWIGSSA-N
CE5153	3(S)-hydroxy-13cis-docosenoyl-CoA	FIPHCVZAQUEADL-RERJGFAQSA-N
CE5154	trans,cis-2,13-docosadienoyl-CoA	UYOUIGJQABBRNN-IKNWWIGSSA-N
CE5155	cis-13-docosenoyl-CoA	OWGHRDKRIGXBJM-IKNWWIGSSA-N
CE5156	3-oxo-cis-15-tetracosaenoyl-CoA	OYATWRUGHUAXMW-XMLSFASZSA-N
CE5157	3(S)-hydroxy-cis-15-tetracosaenoyl-CoA	SOQFCYAWKYIIHN-UPRGOYRGSA-N
CE5158	trans,cis-2,15-tetracosadienoyl-CoA	VXYLAQGCUVCPNJ-XMLSFASZSA-N
CE5159	cis-15-tetracosenoyl-CoA	QHZAQVTVYPHLKK-XMLSFASZSA-N
CE5160	3-oxo-cis-9-octadecenoyl-CoA	AVEYYKDEKGJVBU-UNAKSKPRSA-N
CE5161	3(S)-hydroxy-cis-9-octadecenoyl-CoA	LHAYYTCFPMUQNR-FQDOHAFRSA-N
CE5162	trans,cis-2,9-octadecadienoyl-CoA	REOYMONHGHULEY-UNAKSKPRSA-N
CE5165	25(R)-trihydroxycoprostanoyl-CoA	MNYDLIUNNOCPHG-UTVLOCCKSA-N
CE5166	25(S)-trihydroxycoprostanoyl-CoA	MNYDLIUNNOCPHG-UTVLOCCKSA-N	15493	HMDB02178	C05448	15942872
CE5168	24(R),25(R)-varanoyl-CoA	PXHZOQNODUPJKC-GKIAFXIOSA-N
CE5169	24-oxo-25(R)-trihydroxycoprostanoyl-CoA	AWLXQJGPNLCTLM-VZYFUWEHSA-N	27379	HMDB06891	C05467	440690
CE5178	5-oxo-6-trans-leukotriene B4	MLZJFLKEKVDNAZ-GOSISDBHSA-N		HMDB12824		53481526
CE5179	6,7-dihydro-5-oxo-leukotriene B4	RUTQOBJLGHUCJC-GOSISDBHSA-N
CE5236	O2'-4a-cyclic-tetrahydrobiopterin	JZTDUNXDDUJXRZ-IPXZDEKYSA-N		HMDB13031		53481588
CE5239	2-hydroxy-17beta-estradiol-4-S-glutathione	RCTUXLCVWTYQMR-AGFNSGRBSA-N
CE5240	2-hydroxyestrone-4-S-glutathione	ZKSQMGPMDHYFMB-LCOBOIQCSA-N		HMDB12624		53481502
CE5241	2-hydroxy-17beta-estradiol-1-S-glutathione	RJWRZPLAJHOFTD-JDLFSZKWSA-N
CE5242	2-hydroxyestrone-1-S-glutathione	DGWRLJJHHOOYBF-KBPAMUMTSA-N		HMDB12623		53481501
CE5243	4-hydroxy-17beta-estradiol-2-S-glutathione	ARFSXJIGVSWGDY-AGFNSGRBSA-N
CE5244	4-hydroxyestrone-2-S-glutathione	UKCFCQKNUGHMIT-LCOBOIQCSA-N		HMDB12780		53481521
CE5249	17beta-estradiol-3,4-quinone	XVPUMLOTNZVTSL-BLNOFITASA-N
CE5250	17beta-estradiol-2,3-quinone	LBSRSXWOMYPVBY-LRDWQAQRSA-N
CE5251	estrone-3,4-quinone	REMSDZFYMQQJFD-LSIMKLPESA-N		HMDB12942		114862
CE5252	estrone-2,3-quinone	WFPLOQDPWXNOST-WKZPIUISSA-N		HMDB12941		148381
CE5253	17beta-estradiol-3,4-semiquinone
CE5254	17beta-estradiol-2,3-semiquinone
CE5255	estrone-3,4-semiquinone
CE5256	estrone-2,3-semiquinone
CE5272	3,4-dihydro-1,4-benzothiazine-3-carboxylate	ACUWXAUSGNGBKQ-RNFRBKRXSA-N
CE5274	3,5-dihydroxy-3,4-dihydro-1,4-benzothiazine	SPQSSVXRGGWWIP-VJSCVCEBSA-N
CE5276	dopamine o-quinone	PQPXZWUZIOASKS-UHFFFAOYSA-N		HMDB12219	C17755	162602
CE5277	aminochrome o-semiquinone	SUOKBNMHVMNQDG-UHFFFAOYSA-N
CE5278	dopachrome o-semiquinone	YHAPBGUGQAHLME-ZCFIWIBFSA-N		HMDB12931		53481550
CE5304	15-deoxy-PGD2	QUGBPWLPAUHDTI-PKOBYXMFSA-N				5283052	LMFA03010051
CE5305	3(S),6(R)-dihydroxy-tetradec-8Z-enoate	OUPAWBIIPPCTBK-OLZOCXBDSA-N
CE5306	3(S),8(R)-dihydroxy-6E,10Z-hexadecadienoate	XUYMRSHCNSDJAN-CABCVRRESA-N
CE5307	3-oxo-10(R)-hydroxy-octadeca-6E,8E,12Z-trienoate	DASVGFACDRAZQR-MRXNPFEDSA-N
CE5308	3-oxo-6(R)-hydroxy-tetradec-8-cis-enoate	JVEAMJNRAYIMIF-GFCCVEGCSA-N
CE5309	3-oxo-8(R)-hydroxy-hexadeca-6E,10Z-dienoate	NWVJXHCRPZDUPG-CQSZACIVSA-N
CE5310	4(R)-hydroxy-dodec-6Z-enoate	CEFZHZYOVDYOOX-LLVKDONJSA-N
CE5311	6(R)-hydroxy-tetradeca-2E,4E,8Z-trienoate	QUFPURXOBLGZGX-CYBMUJFWSA-N
CE5312	6(R)-hydroxy-tetradeca-2E,8Z-dienoate	VQWQOPHSYMUQTK-CYBMUJFWSA-N
CE5313	6(R)-hydroxy-tetradeca-4E,8Z-dienoate	YUXIINYOKQBAER-CYBMUJFWSA-N
CE5314	8(R)-hydroxy-hexadeca-2E,4E,6E,10Z-tetraenoate	TVMLJOGNECRAAY-OAHLLOKOSA-N
CE5315	8(R)-hydroxy-hexadeca-2E,6E,10Z-trienoate	IJVWUUQYBXXWDO-OAHLLOKOSA-N
CE5316	8(R)-hydroxy-hexadeca-4E,6E,10Z-trienoate	KBOVKDIBOBQLRS-OAHLLOKOSA-N				6610221
CE5317	3(S),6(S)-dihydroxy-tetradec-8Z-enoate	OUPAWBIIPPCTBK-OLZOCXBDSA-N
CE5318	3(S),8(S)-dihydroxy-6E,10Z-hexadecadienoate	XUYMRSHCNSDJAN-CABCVRRESA-N
CE5319	3-oxo-10(S)-hydroxy-octadeca-6E,8E,12Z-trienoate	DASVGFACDRAZQR-MRXNPFEDSA-N
CE5320	3-oxo-6(S)-hydroxy-tetradec-8Z-enoate	JVEAMJNRAYIMIF-GFCCVEGCSA-N
CE5321	3-oxo-8(S)-hydroxy-hexadeca-6E,10Z-dienoate	NWVJXHCRPZDUPG-CQSZACIVSA-N
CE5322	4(S)-hydroxy-dodec-6Z-enoate	CEFZHZYOVDYOOX-LLVKDONJSA-N
CE5323	6(S)-hydroxy-tetradeca-2E,4E,8Z-trienoate	QUFPURXOBLGZGX-CYBMUJFWSA-N
CE5324	6(S)-hydroxy-tetradeca-2E,8Z-dienoate	VQWQOPHSYMUQTK-CYBMUJFWSA-N
CE5325	6(S)-hydroxy-tetradeca-4E,8Z-dienoate	YUXIINYOKQBAER-CYBMUJFWSA-N
CE5326	8(S)-hydroxy-hexadeca-2E,4E,6E,10Z-tetraenoate	TVMLJOGNECRAAY-OAHLLOKOSA-N
CE5327	8(S)-hydroxy-hexadeca-2E,6E,10Z-trienoate	IJVWUUQYBXXWDO-OAHLLOKOSA-N
CE5328	8(S)-hydroxy-hexadeca-4E,6E-10Z-trienoate	KBOVKDIBOBQLRS-OAHLLOKOSA-N				6610221
CE5329	3(S),12(S)-dihydroxy-5-oxo-eicosa-8E,10E,14Z-trienoyl-CoA	MTOULHSNAKRXGD-YCGRRFPFSA-N
CE5331	3,5-dioxo-12(S)-hydroxy-eicosa-8E,10E,14Z-trienoyl-CoA	KPSNLEVFRZBSQC-FFBVUHOJSA-N
CE5337	3-oxo-10(S)-hydroxy-octadeca-6E,8E,12Z-trienoyl-CoA	SVVDPRGQCCIAMF-DAPQIYONSA-N
CE5341	5-oxo-12(S)-hydroxy-eicosa-2E,8E,10E,14Z-tetraenoyl-CoA	JAXQYBDKEXQEIO-GJQNRNMWSA-N
CE5342	5-oxo-12(S)-hydroxy-eicosa-8E,10E,14Z-trienoyl-CoA	SMWLNBURDHTIJO-GJQNRNMWSA-N
CE5343	6,7-dihydro-5-oxo-12-epi-leukotriene B	RUTQOBJLGHUCJC-GOSISDBHSA-N
CE5344	3(S),12(R)-dihydroxy-5-oxo-eicosa-8E,10E,14Z-trienoyl-CoA	MTOULHSNAKRXGD-YCGRRFPFSA-N
CE5345	3,5-dioxo-12(R)-hydroxy-eicosa-8E,10E,14Z-trienoyl-CoA	KPSNLEVFRZBSQC-FFBVUHOJSA-N
CE5346	3-oxo-10(R)-hydroxy-octadeca-6E,8E,12Z-trienoyl-CoA	SVVDPRGQCCIAMF-DAPQIYONSA-N
CE5347	5-oxo-12(R)-hydroxy-eicosa-2E,8E,10E,14Z-tetraenoyl-CoA	JAXQYBDKEXQEIO-GJQNRNMWSA-N
CE5348	5-oxo-12(R)-hydroxy-eicosa-8E,10E,14Z-trienoyl-CoA	SMWLNBURDHTIJO-GJQNRNMWSA-N
CE5349	5-oxo-6E-12-epi-leukotriene B4	MLZJFLKEKVDNAZ-GOSISDBHSA-N
CE5352	6,7-dihydro-leukotriene B4	ZMZNVSWCIRFLBV-MOPGFXCFSA-N
CE5456	(R)-2-hydroxy-4-methylpentanoate	LVRFTAZAXQPQHI-RXMQYKEDSA-N	55534	HMDB00624	C03264	439960	LMFA01050402
CE5525	12-oxo-20-carboxy-leukotriene B4	VLMCDTMNMDDMLC-SFHVURJKSA-N		HMDB12550		53481457
CE5526	13-oxy radical-octadecadienoate	SGZUZQZFBXIRKL-UHFFFAOYSA-N
CE5527	12,13-epoxylinoleic acid radical	KAQZXMRGPQCJTK-UHFFFAOYSA-N
CE5528	12,13-epoxy-9-alkoxy-10E-octadecenoate	FILPLNYDXWIUGJ-UHFFFAOYSA-N
CE5530	7alpha,27-dihydroxycholesterol	RXMHNAKZMGJANZ-DTTSCKGMSA-N	18431	HMDB06281	C06341	440985	LMST04030081
CE5531	12-oxo-c-LTB3	ZFHPYBQKHVEFHO-VPBXCIAMSA-N
CE5533	9,11-cycloperoxy-15-hydroperoxy-5Z,13E-eicosadienoate	SGUKUZOVHSFKPH-WRDXCJKLSA-N
CE5534	9,11-cycloperoxy-5-hydroperoxy-6E,14Z-eicosadienoate	QPLJAGNIJZAPRJ-QHIRMHHVSA-N
CE5535	9-peroxy-5Z,7E,11Z,14Z-eicosatetraenoate	LUNSZADIOHDKBX-UHFFFAOYSA-N
CE5536	adrenochrome	RPHLQSHHTJORHI-UHFFFAOYSA-N	838058	HMDB12884		5898
CE5537	11-peroxy-5Z,8Z,12E,14Z-eicosatetraenoate	CUVDHYYMVDOGDE-UHFFFAOYSA-N
CE5538	noradrenochrome	PTQNKGWWIYGAAE-UHFFFAOYSA-N		HMDB13030		10176277
CE5541	adrenochrome o-semiquinone	YNKQTALYBHMWCC-UHFFFAOYSA-N		HMDB12883		10313383
CE5542	noradrenochrome o-semiquinone	OHRTXTGCGQYCMB-UHFFFAOYSA-N		HMDB13029		53481587
CE5544	5-S-glutathionyl-dopachrome hydroquinone	OKIPDFKDQBFUGS-IEBDPFPHSA-N
CE5545	5-S-glutathionyl-aminochrome reduced	OWLBFEJNNSEXED-KOLCDFICSA-N
CE5546	5-S-glutathionyl-adrenochrome hydroquinone	UMHIHIHOPWDCAG-RLBMWQAVSA-N
CE5547	5-S-glutathionyl-noradrenochrome hydroquinone	XTLRYYYPDRZRCW-HTDYCOQPSA-N
CE5560	glycolithocholate	XBSQTYHEGZTYJE-OETIFKLTSA-N	37998	HMDB00698	C15557	115245	LMST05030009
CE5586	N-[(E)-4-ammoniobutylidene]propane-1,3-diaminium	YAVLYBVKPXLZEQ-UHFFFAOYSA-N	58732			23657850
CE5588	deoxyhypusine	PGPFBXMCOQNMJO-VIFPVBQESA-N	50038	HMDB11150		122083
CE5591	4-OH-13-cis-retinal	NCIHLRCJOBKKAL-UHFFFAOYSA-N
CE5592	4-OH-9-cis-retinal	NCIHLRCJOBKKAL-UHFFFAOYSA-N
CE5593	4-OH-retinal	NCIHLRCJOBKKAL-UHFFFAOYSA-N		HMDB12788		14015984
CE5594	9,13-cis-retinoate	SHGAZHPCJJPHSC-UHFFFAOYSA-N	15367	HMDB12874	C00777	6419708	LMPR01090023
CE5626	salsolinol 1-carboxylate	XHGLVMDBZZZXDP-UHFFFAOYSA-N		HMDB13068		100185
CE5627	salsoline-1-carboxylate	CJEFWISJWQNPSZ-UHFFFAOYSA-N		HMDB13067		320322
CE5629	1,2-dehydrosalsolinol	DWHSGRLKLUGKOU-UHFFFAOYSA-N	193796	HMDB12490
CE5643	peroxynitrite	CMFNMSMUKZHDEY-UHFFFAOYSA-N	25941	HMDB02179	C16845	123349
CE5653	4-oxo-9-cis-retinoate	YOFBBAJVETYSCH-UHFFFAOYSA-N				54518673
CE5654	4-oxo-13-cis-retinoate	YOFBBAJVETYSCH-UHFFFAOYSA-N		HMDB12789		9995780
CE5655	13'-hydroxy-gama-tocopherol	QNBPVJMQPAQXML-LQQQDGNYSA-N		HMDB12561		53481467
CE5656	lipoyl-AMP(1-)	QWEGOCJRZOKSOE-NLJBGGCZSA-N	55451		C16238	23724672
CE5661	15-oxo-lipoxin A4	KMQGFEBCBYXSPZ-RTBURBONSA-N		HMDB12590		53481477
CE5662	13,14-dihydro-15-oxo-lipoxin A4	FPRPRBFSKMFXRV-RTBURBONSA-N		HMDB12564		53481470
CE5665	leukoaminochrome	VGSVNUGKHOVSPK-UHFFFAOYSA-N		HMDB12992	C17756	147311
CE5698	1,4-benzothiazine-o-quinonimine	NANJICKTJNNTGA-RQJHMYQMSA-N		HMDB12491		53481441
CE5700	12-hydroperoxyeicosatetraenoate glyceryl ester	DRKQAMJEQFTELM-NRFANRHFSA-N
CE5726	Prostaglandin PGE2 1-glyceryl ester	RJXVYMMSQBYEHN-UTNFEIGLSA-N		HMDB13043		52193688
CE5727	Prostaglandin PGE2 3-glyceryl ester	RJXVYMMSQBYEHN-UTNFEIGLSA-N
CE5730	Prostaglandin PGB2 glyceryl ester	FHFHTYWWDZUGTL-IBGZPJMESA-N
CE5747	N-retinylidene-N-retinylethanolamine	WPWFMRDPTDEJJA-UHFFFAOYSA-N
CE5752	iso-A2E(13-cis)	WPWFMRDPTDEJJA-UHFFFAOYSA-N
CE5753	iso-A2E(11-cis)	WPWFMRDPTDEJJA-UHFFFAOYSA-N
CE5754	iso-A2E(9-cis)	WPWFMRDPTDEJJA-UHFFFAOYSA-N
CE5755	iso-A2E(9,13-di-cis)	WPWFMRDPTDEJJA-UHFFFAOYSA-N
CE5756	9-cis-retinoyl-beta-D-glucuronide	MTGFYEHKPMOVNE-LUGHBPAASA-N	28870	HMDB03141	C11061	5281877
CE5757	4-oxo-9-cis-retinoyl-beta-glucuronide	XEIKLAKHCVSUMR-LUGHBPAASA-N
CE5775	iso-A2E(9'-cis)	WPWFMRDPTDEJJA-UHFFFAOYSA-N
CE5776	iso-A2E(11'-cis)	WPWFMRDPTDEJJA-UHFFFAOYSA-N
CE5782	somatostatin	NHXLMOGPVYXJNR-FMGBKAQLSA-N	64628			44291156
CE5783	Somatostatin fragment 3-14	TZTLCJNYBHBVBN-AFXJIWCMSA-N		HMDB13071		53481604
CE5786	kinetensin	PANUJGMSOSQAAY-WIPKCGCKSA-N		HMDB12988		147043
CE5787	kinetensin 1-3	JXUGDUWBMKIJDC-LMLFDSFASA-N		HMDB12983		53481564
CE5788	kinetensin 1-7	QMQIVQMAYCBWNH-CBNDDBNJSA-N		HMDB12984		53481565
CE5789	kinetensin 1-8	KLNGALQMFAURPH-VLOQVGJISA-N		HMDB12985		53481566
CE5791	kinetensin 4-8	CCANVONJZOLPKG-PNHLWVRCSA-N		HMDB12987		53481568
CE5794	neuromedin B	YPFNACALNKVZNK-VJHVQVMWSA-N		HMDB13018		53481579
CE5795	neuromedin B (1-3)	JVWPPCWUDRJGAE-JGVFFNPUSA-N		HMDB13016		53481577
CE5796	neuromedin B (4-10)	MVOFLIKDVHKCBK-NBJFSQTDSA-N		HMDB13017		53481578
CE5797	neuromedin N	NSLIVCMCAULZET-HPILBIDWSA-N		HMDB13022		53481583
CE5798	neuromedin N (1-4)	SKGLAZSLOGYCCA-QBRDCIPWSA-N		HMDB13021		53481582
CE5815	20-hydroxy-5S-HETE	IWYJGYZCHKEPCK-IBGZPJMESA-N
CE5820	histidyl-prolinamide	BVQMQRWLLWQCLL-RKDXNWHRSA-N
CE5828	5,9,11-trihydroxyprosta-6E,14Z-dien-1-oate	RZCPXIZGLPAGEV-PXWOONSHSA-N
CE5829	5-HT-moduline	IMIVWAUMTAIVPJ-MQYQWHSLSA-N
CE5835	8alpha-hydroxytocopherone	RGHRSULFYHBXJZ-YFVLFDEISA-N
CE5837	7,8-epoxy-8alpha-hydroperoxytocopherone	VVOOFISPFGUBEC-ILCUQXGXSA-N
CE5838	5,6-epoxy-alpha-tocopheryl quinone	XKMXNXGDIBTSKJ-DDONMMKFSA-N
CE5839	4alpha,5-epoxy-8alpha-hydroperoxytocopherone	FTDAVYLKBDZWCU-DGCSJVOTSA-N
CE5840	2,3-epoxy-alpha-tocopheryl quinone	HVYBSPVYLDVWGS-DDONMMKFSA-N
CE5842	13'-hydroxy-alpha-tocopherol	URYLCCKXLNXSRS-YPPOIOMDSA-N		HMDB12559		53481465
CE5843	13'-carboxy-alpha-tocopherol	NJIUWSABAIXPGI-HDNKMDRFSA-N		HMDB12555		53481461
CE5853	alpha-CEHC-glucuronide	ZYZYJRHWJQUARI-DRLIGIOESA-N
CE5854	gama-CEHC-glucuronide	WUOKWMDSDKXAQY-PKENLYCVSA-N
CE5860	N-acetyl-5-methoxykynuramine	RJQIZOKNUKRKTP-UHFFFAOYSA-N				390658
CE5865	L-leucyl-L-serine	XGDCYUQSFDQISZ-RQJHMYQMSA-N				40489070
CE5866	L-alanyl-L-leucine	RDIKFPRVLJLMER-RQJHMYQMSA-N				6992388
CE5867	N-acetyl-seryl-aspartyl-lysyl-proline	HJDRXEQUFWLOGJ-XGUBFFRZSA-N				14181658
CE5868	N-acetyl-seryl-aspartate	GFPWFSOXDSNMDC-RITPCOANSA-N
CE5869	lysyl-proline	AIXUQKMMBQJZCU-RKDXNWHRSA-N
CE5875	2-methylglutaconyl-CoA	CDVNWVJDESFYAB-RMXYAHQBSA-N
CE5898	pentyl radical	BFKVXNPJXXJUGQ-UHFFFAOYSA-N				123167
CE5920	13-oxo-9Z,11E-tridecadienoate	XHDHWGKEDVWKAN-UHFFFAOYSA-N				54469261
CE5921	octanoate radical	SZEXAAJOCGUGDC-UHFFFAOYSA-N
CE5922	12,13-epoxy-9-hydroperoxy-10E-octadecenoate	SZMWZFAMDRNPCL-UHFFFAOYSA-N
CE5924	9,11,15-trihydroxyprosta-5Z,13E-dien-1-oate	PXGPLTODNUVGFL-UAAPODJFSA-N	15553	HMDB01139	C00639	5283078	LMFA03010077
CE5925	12-peroxy-5Z,8Z,10E,14Z-eicosatetraenoate	IKLCJACAFFHUDB-UHFFFAOYSA-N
CE5926	11,15-cyclo-12,14-cycloperoxy-8-hydroperoxy-5Z,9E-eicosadienoic	IWMASUQIBFLUFD-PXWOONSHSA-N
CE5928	8-peroxy-5Z,9E,11Z,14Z-eicosatetraenoate	YZVOYCQSOZKHEA-UHFFFAOYSA-N
CE5929	11,15-cyclo-8,12,14-trihydroxy-(5Z,9E)-eicosadienoic acid	MZYZWZXTHYCVHQ-PXWOONSHSA-N
CE5930	5,9-cyclo-6,8-cycloperoxy-12-hydroperoxy-(10E,14Z)-eicosadienoic acid	KKEUQYWFAZBZHT-PFVVLILSSA-N
CE5931	5,9-cyclo-6,8,12-trihydroxy-(10E,14Z)-eicosadienoic acid	ZOCFIYOANZRNDX-PFVVLILSSA-N
CE5932	13,14-epoxy-retinol	HQOAEUUDHIWDFP-UHFFFAOYSA-N
CE5934	3(R)-hydroxy-pristanoyl-CoA	OQWHTSXXBMVROE-ALAIPQQLSA-N
CE5935	(2S,6R,10R)-trimethyl-hendecanoyl-CoA	QCNISQOYPUIJJO-ODOJEOJXSA-N		HMDB12471		53481419
CE5936	(2R,6R,10R)-trimethyl-hendecanoyl-CoA	QCNISQOYPUIJJO-ODOJEOJXSA-N
CE5938	(4R,8R,12R)-trimethyl-2E-tridecenoyl-CoA	XDRCVDXWYZRMDN-ZSWLGLJSSA-N		HMDB12480		53481434
CE5939	3-oxo-(4R,8R,12R)-trimethyl-tridecanoyl-CoA	KWSORACHQGPYFT-GVFMIWBJSA-N
CE5940	3(R)-hydroxy-(4R,8R,12R)-trimethyl-tridecanoyl-CoA	QPPLWJJYCYBSDD-KLQBQZKPSA-N
CE5941	(2S,6R,10R)-trimethyl-2E-hendecenoyl-CoA	IBMCVYHEOHFMLP-DEGWVGLMSA-N		HMDB12470		53481417
CE5942	3-oxo-(2S,6R,10R)-trimethyl-hendecanoyl-CoA	PNNFJGGYIRMCJJ-UUKPERDJSA-N
CE5943	3(R)-hydroxy-(2S,6R,10)-trimethyl-hendecanoyl-CoA	ZCRMZTYAHRWKNW-PAHIUCHQSA-N
CE5944	10,11-dihydro-12-oxo-LTB4	AHHXLFNPCWCNQF-IBGZPJMESA-N		HMDB12498		53481445
CE5945	10,11-dihydro-20-dihydroxy-LTB4	BZDHSIPNZCHPKA-ROUUACIJSA-N		HMDB12502		53481447
CE5946	10,11-dihydro-20-trihydroxy-leukotriene B4	LSVHZFZMMXHHBS-ROUUACIJSA-N		HMDB12503		53481448
CE5947	20-COOH-10,11-dihydro-LTB4	BCZGHMCTSJAJRR-ROUUACIJSA-N		HMDB12633		53481507
CE5956	trans,trans,cis-geranyl-geranyl-PP	OINNEUNVOZHBOX-UHFFFAOYSA-N				735
CE5966	3-oxo-5(S),12(R)-dihydroxy-eicosa-8-trans-6,14-cis-trienoyl-CoA	KRKBEAQJNHSWAF-MDVJITSGSA-N
CE5967	3(S),10(R)-OH-octadeca-6-trans-4,12-cis-trienoyl-CoA	NWGGHDWYXJUVMO-LAPMMJOOSA-N
CE5968	3(S),10(R)-OH-octadeca-6-trans-4,12-cis-trienoate	YACBGVCITKQKQT-IRXDYDNUSA-N
CE5969	10,11-dihydro-LTB4-CoA	ZYYSFSZTRFQEDO-VDUURSKLSA-N
CE5970	5(S),12(R)-dihydroxy-eicosa-2,8-trans-6,14-cis-tetraenoyl-CoA	AYYISPCMVSHNTF-VDUURSKLSA-N
CE5971	3(S),5(S),12(R)-trihydroxy-eicosa-8-trans-6,14-cis-trienoyl-CoA	QRICRRFWADTSRS-XGBGSCKBSA-N
CE5976	12-oxo-10,11-dihydro-20-COOH-LTB4	RYMSXFPLTLWXCK-SFHVURJKSA-N		HMDB12549		53481456
CE5982	melatonin radical	SQNQBXWYHXYLQX-UHFFFAOYSA-N
CE5986	5-nitro-gama-tocopherol	CVEXLLWUKIIJNZ-JZWCYJMLSA-N
CE5994	20-oxo-leukotriene E4	DXFWBOQUFGDWDP-QHAWAJNXSA-N		HMDB12642		53481512
CE5995	20-COOH-leukotriene E4	HVLRBLGTGJGVCX-HSALFYBXSA-N		HMDB12634		53481508
CE6000	nitrosoperoxycarbonate	KSZMOTXUZYNGAZ-UHFFFAOYSA-N	62750			53356678
CE6027	24,25,26,27-tetranor-23-oxo-hydroxyvitamin D3	AOVGFTJYESGAEA-ZRXYEVJZSA-N
CE6031	androsterone sulfate	ZMITXKRGXGRMKS-FSCWCSSBSA-N	16814	HMDB02759	C04555	159663	LMST05020001
CE6182	20-CoA-20-oxo-leukotriene B4	WLWKYZHFLKRKEU-FYVXQQKCSA-N		HMDB12632		53481505
CE6183	18,20-dioxo-20-CoA-leukotriene B4	MWWKFDDOIUOYAX-QUJOFSLISA-N		HMDB12606		53481487
CE6184	18-CoA-18-oxo-dinorleukotriene B4	CQLBXHGTJMWNLT-KMEXLKLPSA-N		HMDB12608		53481490
CE6185	omega-carboxy-trinor-leukotriene B4	XWRIIHRGMKHPHN-CVEARBPZSA-N		HMDB13032		53481589
CE6186	18E-20-oxo-20-CoA-LTB4	PBPMTFAECBJRFW-FYVXQQKCSA-N		HMDB12609
CE6187	20-CoA-20-oxo-18R-hydroxyleucotriene B4	JFQGNCZAHDITHX-QGPPUIMZSA-N		HMDB12631
CE6188	CoA-omega-COOH-dinor-LTE4	QFIFJHIRXMCJMO-DRSWUCOHSA-N		HMDB12914
CE6189	CoA-20-COOH-18-oxo-LTE4	HSPIWFCPBFIZFA-LNQARMEMSA-N		HMDB12912		53481542
CE6190	CoA-20-COOH-LTE4	KONKGRIDBYMNKG-LNQARMEMSA-N		HMDB12913
CE6191	18E-20-oxo-20-CoA-LTE4	KBFUWUDFICVJDA-LNQARMEMSA-N		HMDB12610		53481494
CE6192	18(R)-hydroxy-20-oxo-20-CoA-LTE4	LTGUFAUPEHDXRQ-MMYROIOBSA-N		HMDB12605
CE6193	18-carboxy-dinor-LTE4	OXCSBZDIZXLXRX-FGTMMUONSA-N		HMDB12607		53481489
CE6198	16,18-oxo-18-CoA-dinor-LTE4	IPTNGKBINTWILB-DRSWUCOHSA-N		HMDB12594		53481480
CE6204	CoA-18-COOH-16E-dinor-LTE5
CE6205	5-methoxytryptophol	QLWKTGDEPLRFAT-UHFFFAOYSA-N	114833	HMDB01896		12835
CE6219	gama-tocopheryl quinone	XEXGHDCZBILZDD-VPYPWEPUSA-N
CE6225	16E-18-oxo-18-CoA-dinor-LTE4	UNMYUSONOSUPAJ-DRSWUCOHSA-N		HMDB12597		53481482
CE6226	16(S)-hydroxy-18-oxo-18-CoA-LTE4	APLMMNVXTIRDHJ-SUEVFXDKSA-N		HMDB12593		53481478
CE6227	CoA-18-COOH-15E-dinor-LTE4	ANLFIWCXIHNIAL-DRSWUCOHSA-N		HMDB12911
CE6228	13E-tetranor-16-oxo-16-CoA-LTE4	FSCROZZUFXOEMF-CSCXTCTMSA-N		HMDB12576		53481473
CE6229	13E-tetranor-16-carboxy-LTE4	MAFGRSDWXFSHMK-OWCLPIDISA-N		HMDB12575		53481472
CE6230	15-hydroperoxyeicosa-8Z,11Z,13E-trienoate	IUXBNSNRPLXHER-UHFFFAOYSA-N				53936694
CE6232	prostaglandin G1	QXCRWNZYEVOQMB-BRIYLRKRSA-N		HMDB13039		53481591
CE6234	prostaglandin H1	NTAYABHEVAQSJS-BRIYLRKRSA-N		HMDB13041		5283048	LMFA03010044
CE6235	S-(PGA2)-glutathione	XUKIKVBUXFVHNV-QFITZZSJSA-N		HMDB13062		53481602
CE6240	9-deoxy-delta12-PGD2	JTEYGOLPGOYFJI-IRXDYDNUSA-N
CE6241	S-(9-deoxy-delta12-PGD2)-glutathione	FRARAXHWXSZZOK-DDZJKUNASA-N		HMDB13057		53481597
CE6242	S-(PGJ2)-glutathione	RJCPXHXLCWWGHO-XHUOWLSASA-N		HMDB13063		53481603
CE6243	S-(9-deoxy-delta9,12-PGD2)-glutathione	RPHLHZIDWIFTII-IYQAARNPSA-N		HMDB13058		53481598
CE6244	S-(11-hydroxy-9-deoxy-delta12-PGD2)-glutathione	BVYNXGKKWADCHD-GWUXQWEDSA-N		HMDB13055		53481595
CE6245	S-(11-OH-9-deoxy-delta9,12-PGD2)-glutathione	QZWLKAYYUQXKSI-JDXGXIRNSA-N		HMDB13056		53481596
CE6247	5,12,20-TriHETE	PTJFJXLGRSTECQ-UHFFFAOYSA-N	15646	HMDB01509	C04853	1589	LMFA03020018
CE6248	20-OH-hepoxilin A3	LZVJZZFRMLGREZ-YTYFACEESA-N
CE6250	hepoxilin A3-C	BACGAILRNUYADW-ZLFMQQKDSA-N
CE6251	12,20-DiHETE	NUPDGIJXOAHJRW-UHFFFAOYSA-N				1412
CE6252	urate radical
CE6316	N,N-dimethyldopaminequinone	CAXSHNNFXNMBRA-UHFFFAOYSA-N
CE6317	N,N-dimethylindoliumolate	AVORYUIJMLOMPW-UHFFFAOYSA-N
CE6415	11-HpODE	PLWDMWAXENHPLY-UHFFFAOYSA-N	15657		C07338	5230520	LMFA02000115
CE6420	8-peroxy-docosahexaenoate	RMRITJMIQZRTEB-UHFFFAOYSA-N
CE6423	11-peroxy-docosahexaenoate	JBHQZAVPSGGNON-UHFFFAOYSA-N
CE6426	7-peroxy-docosahexaenoate	QZLGNKMKTZFDKK-UHFFFAOYSA-N
CE6429	14-peroxy-docosahexaenoate	YTOPPRIQAMRWEL-UHFFFAOYSA-N
CE6432	10-peroxy-docosahexaenoate	GVPPSBYGBSKPCY-UHFFFAOYSA-N
CE6435	17-peroxy-docosahexaenoate	CEPAVCGGUUYBFA-UHFFFAOYSA-N
CE6438	16-peroxy-docosahexaenoate	XZKBLTQESRGHHL-UHFFFAOYSA-N
CE6444	4-hydroperoxy-H4-neuroprostane	HFFDJQRQJYSADX-IUSNASPOSA-N
CE6445	7-hydroperoxy-H4-neuroprostane	OBPXZABJSFSQDQ-IUSNASPOSA-N
CE6446	11-hydroperoxy-H4-neuroprostane	KTZHAQYYTVLGSR-VAOVLXHWSA-N
CE6447	10-hydroperoxy-H4-neuroprostane	QMVMCSYNPSQOII-IUSNASPOSA-N
CE6448	14-hydroperoxy-H4-neuroprostane	RVZZVMGFWWGKMA-VAOVLXHWSA-N
CE6449	13-hydroperoxy-H4-neuroprostane	MEVBPAJZOYZPMH-IUSNASPOSA-N
CE6450	17-hydroperoxy-H4-neuroprostane	XSYYKXJCJWVDMD-VAOVLXHWSA-N
CE6451	20-hydroperoxy-H4-neuroprostane	YPAIJQRSSHCPIA-VAOVLXHWSA-N
CE6452	4-hydroxy-E4-neuroprostane	RIVCEGQLJFEWTQ-UHFFFAOYSA-N
CE6453	4-hydroxy-D4-neuroprostane	IDXBOXWUWDDSSX-UHFFFAOYSA-N		HMDB12777		53481519
CE6454	7-hydroxy-E4-neuroprostane	KSUMVDZATHWLCP-UHFFFAOYSA-N
CE6455	7-hydroxy-D4-neuroprostane	MBWYKQQOOVDDJT-UHFFFAOYSA-N		HMDB12855		53481533
CE6456	11-hydroxy-E4-neuroprostane	SNNNEKANAIMPFW-UHFFFAOYSA-N
CE6457	11-hydroxy-D4-neuroprostane	LFXPXGFITAKPQF-UHFFFAOYSA-N
CE6458	10-hydroxy-E4-neuroprostane	IFQRUHXGXJVRNV-UHFFFAOYSA-N
CE6459	10-hydroxy-D4-neuroprostane	HKRPDTDZWZZKNW-UHFFFAOYSA-N
CE6460	14-hydroxy-E4-neuroprostane	BCQOUZGZSCCQCM-UHFFFAOYSA-N		HMDB12580		53481475
CE6461	14-hydroxy-D4-neuroprostane	QDNLJXBCTCRCRZ-UHFFFAOYSA-N
CE6462	13-hydroxy-E4-neuroprostane	AYIWIGDPZXRNNR-UHFFFAOYSA-N
CE6463	13-hydroxy-D4-neuroprostane	BAWOSSADQOARSN-UHFFFAOYSA-N
CE6464	17-hydroxy-E4-neuroprostane	ULILMUUUHYDFOW-UHFFFAOYSA-N		HMDB12601		53481484
CE6465	17-hydroxy-D4-neuroprostane	WGWLXYZABPWUEU-UHFFFAOYSA-N
CE6466	20-hydroxy-E4-neuroprostane	BIHPRUQXOKWQGU-UHFFFAOYSA-N		HMDB12638		53481510
CE6467	20-hydroxy-D4-neuroprostane	FUDAOIJHCQWTIE-UHFFFAOYSA-N
CE6502	9,10-12,13-diepoxy-octadecanoate	LAIUZQCFIABNDP-UHFFFAOYSA-N			C14836	18172
CE6504	1-hydroperoxy-8-carboxyoctyl 3,4-epoxynon-(2E)-enyl ether	KWAXNBDAHMFNRU-UHFFFAOYSA-N
CE6506	3,4-epoxynonanal	HEXGZHJMMROIQO-UHFFFAOYSA-N
CE6508	5-hydroperoxy-EPA	NKXYOIJDQPQELO-UHFFFAOYSA-N				53394277
CE7047	gama-tocopheroxyl radical	LBDXFUVWQHFODO-OHCBOFHFSA-N
CE7072	13'-carboxy-gama-tocotrienol	UJMZKOBSLDXUHY-UHFFFAOYSA-N		HMDB12558		53481464
CE7074	13'-hydroxy-gama-tocotrienol	BUWYMGRHXZROTQ-UHFFFAOYSA-N		HMDB12562		53481468
CE7079	leukotriene A5
CE7080	15(S)-hydroperoxy-EPE	QIBYKFAQHMSKOK-IBGZPJMESA-N
CE7081	15(R)-HEPE	WLKCSMCLEKGITB-LJQANCHMSA-N		HMDB10209		53480357
CE7082	15(S)-HEPE	WLKCSMCLEKGITB-LJQANCHMSA-N		HMDB10209		5283192	LMFA03070009
CE7083	leukotriene B5	BISQPGCQOHLHQK-OALUTQOASA-N		HMDB05073		5283125	LMFA03020010
CE7084	5,12-dihydroxy-6E-LTB5	BISQPGCQOHLHQK-OALUTQOASA-N
CE7085	5-HEPE	FTAGQROYQYQRHF-UHFFFAOYSA-N		HMDB05081		1766	LMFA03070027
CE7086	leukotriene C5	OSBTVMNXIHRFGN-WSOYEBOPSA-N		HMDB12993		53481570
CE7087	leukotriene D5	RWLDHKGRPLNPBN-BDTNDASRSA-N		HMDB12994		53481571
CE7088	PGH3	PVTQTOGPOPGQGE-SPOLIRPYSA-N	15554	HMDB13040	C00427	53481592	LMFA03010010
CE7090	18R-HEPE	LRWYBGFSVUBWMO-IBGZPJMESA-N		HMDB12611	C18177	16061126	LMFA03070025
CE7091	15(R)-hydroperoxy-EPE	FPMFSFWYWZLDKP-LJQANCHMSA-N
CE7096	5,15-DiHETE	UXGXCGPWGSUMNI-OALUTQOASA-N		HMDB10216		5283158	LMFA03060010
CE7097	5-oxo-12(S)-hydroxy-eicosa-6E,8Z,10E,14Z-tetraenoate	MLZJFLKEKVDNAZ-SFHVURJKSA-N
CE7101	8alpha-hydroxy-gama-tocopherone	CSHBKBJSGSRKLB-SUZCJKPRSA-N
CE7109	5(S),6(S)-epoxy-15(R)-HEPE	YEBHLCFHJVBPBN-OTWHNJEPSA-N
CE7110	5,6-epoxy,18R-HEPE	ZPAJZAMPZXISSE-OTWHNJEPSA-N
CE7111	5-oxo-EPE	KVLNCELNGBMHDX-UHFFFAOYSA-N
CE7112	15-epi-lipoxin A5
CE7113	15-epi-lipoxin B5	VLLDKSJDBRLUOY-IPMKNSEASA-N		HMDB12588		53481476
CE7114	5,12,18R-TriHEPE	AOPOCGPBAIARAV-QRVBRYPASA-N
CE7115	20-hydroxy-leukotriene B5
CE7122	alpha-tocotrienoxyl radical	LALWPXWRMGORIU-UHFFFAOYSA-N
CE7144	13'-hydroxy-alpha-tocotrienol	OQCXIVSCFNNFEE-UHFFFAOYSA-N		HMDB12560		53481466
CE7145	13'-carboxy-alpha-tocotrienol	CBMCFKYSTHHHCC-UHFFFAOYSA-N		HMDB12556		53481462
CE7172	14,15-DiHETE	RFCYXKNVYQOCTM-UHFFFAOYSA-N		HMDB10204		188277	LMFA03060077
CE7218	S-[2-carboxy-1-(1H-imidazol-4-yl)ethyl]-3-thiolactate	SRMWPLGMMNSTOE-UHFFFAOYSA-N				192636
CE7220	S-[2-carboxy-1-(1H-imidazol-4-yl)ethyl]glutathione	GAVRWBMQPWMOGY-TZIJJQLOSA-N
CN0009	Benzo[a]pyrene-2,3-diol
CN0010	Benzo[a]pyrene-4,5-diol
CN0011	Benzo[a]pyrene-9,10-diol
CN0012	Benzo[a]pyrene-2,3-oxide
CN0016	Dibenzo[a,l]pyrene	JNTHRSHGARDABO-UHFFFAOYSA-N	35861		C19174	9119
CN0017	Dibenzo[a,l]pyrene-11,12-epoxide
CN0018	Dibenzo[a,l]pyrene-11,12-diol
CN0019	Dibenzo[a,l]pyrene-11,12-diol-13,14-epoxide
CN0020	7,12-Dimethylbenz[a]anthracene
CN0021	7,12-Dimethylbenz[a]anthracene-3,4-oxide
CN0022	7,12-Dimethylbenz[a]anthracene-3,4-diol
CN0023	7,12-Dimethylbenz[a]anthracene-3,4-diol-1,2-epoxide
HC00001	Albumin
HC00002	Antichymotrypsin
HC00003	Antitrypsin
HC00004	ApoA1
HC00005	ApoB100
HC00006	ApoC1
HC00007	ApoC2
HC00008	ApoC3
HC00009	ApoE
HC00229	Isomaltose	AYRXSINWFIIFAE-YJOKQAJESA-N	28189	HMDB02923	C00252	5460022
HC00250	hydrosulfide	RWSOTUBLDIXVET-UHFFFAOYSA-N	16136	HMDB03276	C00283	402
HC00319	Malonate	OFOBLEOULBTSOW-UHFFFAOYSA-N	30794	HMDB00691	C00383	867	LMFA01170041
HC00342	cis-aconitate(3-)	GTZCVFVGUGFEME-UHFFFAOYSA-N	16383			309
HC00361	sedoheptulose 1,7-bisphosphate(4-)	OKHXOUGRECCASI-SHUUEZRQSA-N	17969		C00447	164735
HC00460	2,5-dihydroxybenzoate	WXTMDXOMEHJXQO-UHFFFAOYSA-N	17189	HMDB00152	C00628	3469
HC00576	Homocarnosine
HC00591	2-oxoglutaramate	COJBGNAUUSNXHX-UHFFFAOYSA-N	30882	HMDB01552	C00940	48
HC00617	Ferricytochrome b5		18097
HC00619	Ferrocytochrome b5				C00999
HC00664	D-tagatofuranose 6-phosphate(2-)	BGWGXPAPYGQALX-OEXCPVAWSA-N	4251	HMDB06873	C01097	439396
HC00682	S-Acetyldihydrolipoamide	ARGXEXVCHMNAQU-UHFFFAOYSA-N	16807	HMDB01526	C01136	1076
HC00695	S-Succinyldihydrolipoamide	KWKBJWYJJBQOAE-UHFFFAOYSA-N	17432	HMDB01177	C01169	11953795
HC00718	N-methylethanolaminium phosphate(1-)	HZDCAHRLLXEQFY-UHFFFAOYSA-N	16463		C01210	439436
HC00822	Chitobiose	CDOJPCSDOXYJJF-CBTAGEKQSA-N	28681		C01674	439544
HC00832	L-Fuculose	QZNPNKJXABGCRC-LFRDXLMFSA-N	17617		C01721	6857362
HC00900	Methylmalonate	ZIYVHBGGAOATLY-UHFFFAOYSA-N	30860	HMDB00202	C02170	487	LMFA01170118
HC00955	L-3-Cyanoalanine	BXRLWGXPSRYJDZ-VKHMYHEASA-N	16934		C02512	439742
HC01007	L-Octanoylcarnitine	CXTATJFJDMJMIY-ZDUSSCGKSA-N	18102	HMDB00791	C02838	439824	LMFA07070002
HC01104	4-nitrophenyl phosphate(2-)	XZKIHKMTEMTJQX-UHFFFAOYSA-N	17440		C03360	378
HC01111	Galactose-1P	HXXFSFRBOHSIMQ-SVZMEOIVSA-N	17973	HMDB00645	C00446	439995
HC01115	NeuNGc	FDJKUWYYUZCUJX-PGIATKPXSA-N	29025		C03410	440001
HC01118	presqualene diphosphate(3-)	ATZKAUGGNMSCCY-DTXPUJKBSA-N	57310
HC01161	Apo-ACP		16139
HC01162	(2R,4S,5R,6R)-2-[({[(2R,3S,4R,5R)-5-(4-amino-2-oxo-1,2-dihydropyrimidin-1-yl)-3,4-dihydroxyoxolan-2-yl]methoxy}phosphinato)oxy]-4-hydroxy-5-(2-hydroxyacetamido)-6-[(1R,2R)-1,2,3-trihydroxypropyl]oxane-2-carboxylate	HOEWKBQADMRCLO-UIUGZIMDSA-N	18098		C03691	656501
HC01180	D-tagatofuranose 1,6-bisphosphate(4-)	RNBGYGVWRKECFJ-OEXCPVAWSA-N	4250	HMDB06872	C03785	440117
HC01223	3-hydroxy-2-methylpropanoyl-CoA(4-)	WWEOGFZEFHPUAM-MIZDRFBCSA-N	15481			45259165
HC01231	N-[(R)-pantothenoyl]-L-cysteinate	QSYCTARXWYLMOF-CBAPKCEASA-N	18416	HMDB06834	C04079	440217
HC01254	6-Lactoyl-5,6,7,8-tetrahydropterin	HKCYZTKHPLJZDR-UHFFFAOYSA-N	17248	HMDB02065	C04244	169508
HC01255	But-2-enoyl-ACP				C04246
HC01321	(R)-3-Hydroxybutanoyl-ACP				C04618
HC01322	(R)-3-Hydroxydecanoyl-ACP				C04619
HC01323	(R)-3-Hydroxyoctanoyl-ACP				C04620
HC01326	(R)-3-Hydroxypalmitoyl-ACP				C04633
HC01335	10fthf5glu[c]
HC01361	Dihydroneopterin	YQIFAMYNGGOTFB-XINAWCOVSA-N	17001	HMDB02275	C04874	65074
HC01376	S-(2-Methylbutanoyl)-dihydrolipoamide	UFNCWFSSEGPJNL-UHFFFAOYSA-N	28692	HMDB06869	C05118	440565
HC01377	S-(3-Methylbutanoyl)-dihydrolipoamide	KMUSXGCRMMQDBP-UHFFFAOYSA-N	27462	HMDB06867	C05119	440566
HC01397	(S)-3-Hydroxyhexadecanoyl-CoA	DEHLMTDDPWDRDR-BCIKBWLNSA-N	27402	HMDB03932	C05258	11966179
HC01399	(S)-3-Hydroxytetradecanoyl-CoA	OXBHKMHNDGRDCZ-STLSENOWSA-N	27466	HMDB03934	C05260	11966177
HC01401	(S)-3-Hydroxydodecanoyl-CoA	IJFLXRCJWPKGKJ-LXIXEQKWSA-N	27668	HMDB03936	C05262	11966173	LMFA07050012
HC01403	(S)-Hydroxydecanoyl-CoA	HIVSMYZAMUNFKZ-PNPVFPMQSA-N	28325	HMDB03938	C05264	16061159	LMFA07050014
HC01405	(S)-Hydroxyoctanoyl-CoA	ATVGTMKWKDUCMS-OTOYJEMWSA-N	28632	HMDB03940	C05266	11966216	LMFA07050015
HC01406	3-Oxooctanoyl-CoA	WPIVBCGRGVNDDT-CECATXLMSA-N	28264	HMDB03941	C05267	11966162
HC01407	(S)-Hydroxyhexanoyl-CoA	VAAHKRMGOFIORX-IKTBLOROSA-N	28276	HMDB03942	C05268	11966160
HC01408	3-Oxohexanoyl-CoA	NFOYYXQAVVYWKV-HDRQGHTBSA-N	27648	HMDB03943	C05269	3082152	LMFA07050018
HC01409	Hexanoyl-CoA	OEXFMSFODMQEPE-HDRQGHTBSA-N	27540	HMDB02845	C05270	449118
HC01410	(2E)-Hexenoyl-CoA	OINXHIBNZUUIMR-HDRQGHTBSA-N	28706	HMDB03944	C05271	11966204	LMFA07050019
HC01412	trans-tetradec-2-enoyl-CoA(4-)	MBCVYCOKMMMWLX-QSGBVPJFSA-N	61405
HC01414	trans-dec-2-enoyl-CoA(4-)	MGNBGCRQQFMNBM-HSJNEKGZSA-N	61406
HC01415	(2E)-Octenoyl-CoA	CPSDNAXXKWVYIY-CECATXLMSA-N	62242	HMDB03949	C05276	46173358	LMFA07050024
HC01434	oxalatosuccinate(3-)	UFSCUAXLTRFIDC-UHFFFAOYSA-N	7815	HMDB03974	C05379	972
HC01435	3-Carboxy-1-hydroxypropyl-ThPP	ZWUKRGPVMMTMAF-UHFFFAOYSA-O	1463	HMDB06744	C05381	440649
HC01440	3-Keto-beta-D-galactose	APIQNBNBIICCON-FKMSRSAHSA-N	27453	HMDB01385	C05394	440653
HC01441	Lactose-6P
HC01444	Galactosylglycerol	NHJUPBDCSOGIKX-NTXXKDEISA-N	15754	HMDB06790	C05401	16048618
HC01446	3-Ketolactose
HC01459	3alpha,7alpha,12alpha,24-Tetrahydroxy-5beta-cholestanoyl-CoA	PXHZOQNODUPJKC-YZBUYOTGSA-N	27458	HMDB06890	C05450	46224537
HC01496	2-Amino-3-oxoadipate	HXWZRYKURKEOSO-UHFFFAOYSA-N	28095		C05520	440714	LMFA01100036
HC01501	hydroxidodioxidosulfidosulfate(1-)	DHCDFWKWKRSZHF-UHFFFAOYSA-N	5587		C05529	24478
HC01522	Gentisate aldehyde	CLFRCXCBWIQVRN-UHFFFAOYSA-N	28508	HMDB04062	C05585	70949
HC01577	gamma-Glutamyl-beta-cyanoalanine
HC01587	Acetoacetyl-ACP				C05744
HC01588	Butyryl-ACP				C05745
HC01589	3-Oxohexanoyl-ACP				C05746
HC01590	D-3-Hydroxyhexanoyl-ACP				C05747
HC01591	(2E)-Hexenoyl-ACP				C05748
HC01592	Hexanoyl-ACP				C05749
HC01593	3-Oxooctanoyl-ACP				C05750
HC01594	(2E)-Octenoyl-ACP				C05751
HC01595	Octanoyl-ACP		7725
HC01596	3-Oxodecanoyl-ACP				C05753
HC01597	(2E)-Decenoyl-ACP				C05754
HC01598	Decanoyl-ACP		4349
HC01599	3-Oxododecanoyl-ACP				C05756
HC01600	D-3-Hydroxydodecanoyl-ACP				C05757
HC01601	(2E)-Dodecenoyl-ACP				C05758
HC01602	3-Oxotetradecanoyl-ACP				C05759
HC01603	(2E)-Tetradecenoyl-ACP				C05760
HC01605	3-Oxohexadecanoyl-ACP				C05762
HC01606	(2E)-Hexadecenoyl-ACP				C05763
HC01609	UroporphyrinogenI	QTTNOSKSLATGQB-UHFFFAOYSA-N	28766	HMDB02211	C05766	440775
HC01610	CoproporphyrinogenI	WIUGGJKHYQIGNH-UHFFFAOYSA-N	28607	HMDB02158	C05768	440776
HC01651	Formamidopyrimidine nucleoside triphosphate
HC01652	2,5-Diaminopyrimidine nucleoside triphosphate	CRXOALRUOMUPMC-UMMCILCDSA-N	929	HMDB06821	C05923	440841
HC01668	Propinol adenylate
HC01672	Acetyl adenylate	UBPVOHPZRZIJHM-WOUKDFQISA-N	37666	HMDB06880	C05993	440867
HC01700	gamma-Glutamyl-3-aminopropiononitrile
HC01710	2,5-Diamino-6-(5-triphosphoryl-3,4-trihydroxy-2-oxopentyl)- amino-4-oxopyrimidine
HC01712	S-Glutaryldihydrolipoamide	PWTIHZUSTBSVGF-UHFFFAOYSA-N	28391	HMDB06832	C06157	11953879
HC01787	Lepidimoide
HC01797	Activated_methyl_group				C10905
HC01842	Phosphodimethylethanolamine	BLHVJAAEHMLMOI-UHFFFAOYSA-N	31997		C13482	151438
HC01852	Fibrinogen				C00393
HC01939	Haptoglobin
HC01942	Plasminogen
HC01943	Prothrombin
HC01944	ApoTransferin				C05780
HC01988	Stearoyl-ACP				C04088
HC02020	Cholesterol-ester-palm	BBJQPKLGPMQWBU-JADYGXMDSA-N	3663	HMDB00885	C11251	246520	LMST01020005
HC02021	Cholesterol-ester-palmn
HC02022	Cholesterol-ester-stea
HC02023	Cholesterol-ester-ol	RJECHNNFRHZQKU-XNTGVSEISA-N	46898			644119
HC02024	Cholesterol-ester-lin	NAACPBBQTFFYQB-XNTGVSEISA-N	41509			92819
HC02025	Cholesterol-ester-ala
HC02026	Cholesterol-ester-gla
HC02027	Cholesterol-ester-arach
HC02029	1-Acylglycerol-3P-palm
HC02030	1-Acylglycerol-3P-palmn
HC02031	1-Acylglycerol-3P-stea
HC02032	1-Acylglycerol-3P-ol
HC02033	1-Acylglycerol-3P-lin
HC02036	1-Acylglycerol-3P-arach
HC02097	3-Oxostearoyl-ACP				C16219
HC02098	3-Hydroxystearoyl-ACP				C16220
HC02099	(2E)-Octadecenoyl-ACP				C16221
HC02100	Dihomo-gamma-linolenate	HOBAELRKJCKHQD-UHFFFAOYSA-N	53486	HMDB02925	C03242	5280581	LMFA01030158
HC02108	4alpha-Methylzymosterol-4-carboxylate
HC02109	3-Keto-4-methylzymosterol	DBPZYKHQDWKORQ-MWEYQPRESA-N	50593	HMDB06838	C15816	24906328	LMST01010167
HC02110	4alpha-Methylzymosterol	FOUJWBXBKVVHCJ-YIJYGBTNSA-N	1949	HMDB01217	C05103	22212495	LMST01010202
HC02111	ATP-energy
HC02112	NADH-redox-potential
HC02113	NADPH-redox-potential
HC02114	FADH-redox-potential
HC02115	Proton-gradient
HC02116	activated-sulphur
HC02119	Adenosylmethioninamine-potential
HC02121	S-(hydroxymethyl)glutathione(1-)	PIUSLWSYOYFRFR-BQBZGAKWSA-N	48926	HMDB04662	C14180	447123
HC02129	THF-hexaglutamate
HC02136	Glycogenin-G7G1
HC02147	L-Oleoylcarnitine
HC02149	O-Propanoylcarnitine	UFAHZIUFPNSHSL-UHFFFAOYSA-N	28867	HMDB00824	C03017	107738	LMFA07070005
HC02150	O-Butanoylcarnitine
HC02154	GM4-pool
HC02160	GM2-pool
HC02161	GM1-pool
HC02172	Zinc	PTFCDOFLOPIGGS-UHFFFAOYSA-N	29105	HMDB01303	C00038	32051
HC02175	caprate	GHVNFZFCNZKVNT-UHFFFAOYSA-N	30813	HMDB00511	C01571	2969	LMFA01010010
HC02176	laurate	POULHZVOKOAJMA-UHFFFAOYSA-N	30805	HMDB00638	C02679	3893	LMFA01010012
HC02179	20-hydroxy-arachidonate	NNDIXBJHNLFJJP-UHFFFAOYSA-N	34306			123803
HC02180	thromboxane-b2	XNRNNGPBEPRNAR-YLQJXANPSA-N	28728			41063
HC02187	reverse-triiodthyronine	HZCBWYNLGPIQRK-UHFFFAOYSA-N	28774			22069
HC02191	lithocholate	SMEROWZSTRWXGI-HVATVPOCSA-N	16325	HMDB00761	C03990	9903	LMST04010003
HC02192	taurolithocholate	QBYUNVOYXHFVKC-GBURMNQMSA-N	36259	HMDB00722	C02592	439763	LMST05040003
HC02193	glycolithocholate	XBSQTYHEGZTYJE-OETIFKLTSA-N	37998	HMDB00698	C15557	115245	LMST05030009
HC02194	ursodeoxycholate
HC02195	tauroursodeoxycholate
HC02196	glycoursodeoxycholate
HC02197	sulfoglycolithocholate(2-)	FHXBAFXQVZOILS-OETIFKLTSA-N	9347			72222
HC02198	2-[(4R)-4-[(1S,2S,5R,7R,10R,11S,14R,15R)-2,15-dimethyl-5-(sulfonatooxy)tetracyclo[8.7.0.0^{2,7}.0^{11,15}]heptadecan-14-yl]pentanamido]ethane-1-sulfonate	HSNPMXROZIQAQD-GBURMNQMSA-N	17864	HMDB02580	C03642	440071	LMST05020003
HC02199	glutathionyl-leuc4
HC02200	S-glutathionyl-2-4-dinitrobenzene
HC02201	S-glutathionyl-ethacrynic-acid
HC02202	prostaglandin A1(1-)	BGKHCLZFGPIKKU-OKZBNKHCSA-N	57398			26487
HC02203	prostaglandin-a2	MYHXHCUNDDAEOZ-OKZBNKHCSA-N	27820			99022
HC02204	prostaglandin-b1	YBHMPNRDOVPQIN-KRWDZBQOSA-N	27624	HMDB02982	C00959	114675	LMFA03010131
HC02205	prostaglandin-b2	PRFXRIUZNKLRHM-KRWDZBQOSA-N	28099			114674
HC02206	prostaglandin C1(1-)	PUIBPGHAXSCVRF-ZWKOTPCHSA-N	57399
HC02207	prostaglandin-c2	CMBOTAQMTNMTBD-ZWKOTPCHSA-N	27555			440858
HC02208	prostaglandin-d1	CIMMACURCPXICP-MLHJIOFPSA-N	27696			205449
HC02210	prostaglandin-d3	ANOICLBSJIMQTA-MLHJIOFPSA-N	34939			656745
HC02213	prostaglandin-e3	CBOMORHDRONZRN-DODZYUBVSA-N	28031			123733
HC02214	prostaglandin-f1alpha	DZUXGQBLFALXCR-BRIYLRKRSA-N	28852			105061
HC02216	prostaglandin-f2beta	PXGPLTODNUVGFL-UURKPOQGSA-N	28922			439702
HC02217	prostaglandin-g2	SGUKUZOVHSFKPH-BRIYLRKRSA-N	27647
HC02220	sulfochenodeoxycholate
HC02222	mitoApo-ACP		16139
HC02223	mitoACP		13534
HC02228	Hexadecenal
HC10852	palmitoleyl-CoA(4-)	QBYOCCWNZAOZTL-BBECNAHFSA-N	61540
HC10854	palmitoleoyl-Carnitine
HC10855	linoleic-Carnitine
HC10856	trans,cis-octadeca-2,9-dienoyl-CoA
HC10857	(S)-3-hydroxyoleyleoyl-CoA
HC10858	3-oxooleoyl-CoA
HC10859	Malonyl-Carnitin
L2aadp	L-2-aminoadipate(1-)	OYIFNHCXNCRBQI-BYPYZUCNSA-N	37023	HMDB00510	C00956	92136
L2aadp6sa	L-allysine	GFXYTQPNNXGICT-YFKPBYRVSA-N	17917	HMDB01263	C04076	207
L_dpchrm	L-dopachromate	VJNCICVKUHKIIV-LURJTMIESA-N	15772	HMDB01430	C01693	5459802
Lcyst	L-cysteate(1-)	XVOYSCVBGLVSOL-REOHCLBHSA-N	17285	HMDB02757	C57006	72886
Lcystin	L-cystine	LEVWYRKDKASIDU-IMJSIDKUSA-N	16283	HMDB00192	C00491
Lfmkynr	N-formyl-L-kynurenine	BYHJHXPTQMMKCA-QMMMGPOBSA-N	18377	HMDB01200	C02700	910
Lkynr	L-kynurenine	YGPSJZOEDVAXAB-QMMMGPOBSA-N	16946	HMDB00684	C00328	161166
Lpipecol	L-pipecolic acid	HXEACLLIILLPRG-YFKPBYRVSA-N	30913	HMDB00716	C00408	439227
N1aspmd	N(1)-acetylspermidinium(2+)	MQTAVJHICJWXBR-UHFFFAOYSA-N	17927	HMDB01276	C00612	496
N1sprm	N(1)-acetylsperminium(3+)	GUNURVWAJRRUAV-UHFFFAOYSA-N	17312	HMDB01186	C02567	916
Nacasp	N-acetyl-L-aspartate(2-)	OTCCIMWXFLJLIA-BYPYZUCNSA-N	21547	HMDB00812	C01042	65065
Nacsertn	N-acetylserotonin	MVAWJSIDNICKHF-UHFFFAOYSA-N	17697	HMDB01238	C00978	903
Ndmelys	Protein N6,N6-dimethyl-L-lysine				C05545
Nmelys	Histone N6-methyl-L-lysine				C03702
Ntmelys	Protein N6,N6,N6-trimethyl-L-lysine				C05546
R1coa_hs	R group 1 Coenzyme A
R2coa_hs	R group 2 Coenzyme A
R3coa_hs	R group 3 Coenzyme A
R4coa_hs	R group 4 Coenzyme A
R5coa_hs	R group 5 Coenzyme A
R6coa_hs	R group 6 Coenzyme A
Rtotal	R total
Rtotal2	R total 2 position
Rtotal2coa	R total 2 coenzyme A
Rtotal2crn	R total 2 carnitine
Rtotal3	R total 3 position
Rtotal3coa	R total 3 Coenzyme A
Rtotal3crn	R total 3 carnitine
Rtotalcoa	R total Coenzyme A
Rtotalcrn	R total carnitine
Ser_Gly_Ala_X_Gly	protein-linked serine residue (glycosaminoglycan attachment site)
Ser_Thr	protein-linked serine or threonine residue (O-glycosylation site)
Sfglutth	S-formylglutathionate(1-)	FHXAGOICBFGEBF-BQBZGAKWSA-N	16225	HMDB01550	C01031	189122
Ssq23epx	(S)-2,3-epoxysqualene	QYIMSPSDBYKPPY-LJAQVGFWSA-N	15441	HMDB01188	C01054	53477723	LMPR0106010010
T4hcinnm	trans-4-coumarate	NGSWKAQJJWESNS-UHFFFAOYSA-N	32374	HMDB02035	C00811	637542
T_antigen	T antigen (core 1)		22783
Tn_antigen	Tn antigen				C04383
Tyr_ggn	Tyr-194 of apo-glycogenin protein (primer for glycogen synthesis)
aacoa	Acetoacetyl-CoA	OJFDKHTZOUZBOS-CITAKDKDSA-N	15345	HMDB01484	C00332	439214	LMFA07050030
aact	ammonioacetone	BCDGQXUMWHRQCB-UHFFFAOYSA-N	17906	HMDB02134	C01888	215
abt	L-arabinitol	HEBKCHPVOIAQTA-IMJSIDKUSA-N	18403	HMDB01851	C00532	439255
ac	acetate	QTBSBXVTEAMEQO-UHFFFAOYSA-N	15366	HMDB00042	C00033	176	LMFA01010002
acACP	Acetyl-ACP
acac	acetoacetate	WDJHALXBUFZDSR-UHFFFAOYSA-N	15344	HMDB00060	C00164	96	LMFA01060003
acald	acetaldehyde	IKHGUXGNUITLKF-UHFFFAOYSA-N	15343	HMDB00990	C00084	177
accoa	Acetyl-CoA	ZSLZBFCDCINBPY-ZSJPKINUSA-N	15351	HMDB01206	C00024	444493	LMFA07050029
acetol	hydroxyacetone	XLSMFKSTNGKWQX-UHFFFAOYSA-N	27957	HMDB06961	C05235	8299
acetone	acetone	CSCPPACGZOOCGX-UHFFFAOYSA-N	15347	HMDB01659	C00207	180	LMFA12000057
acg5p	N-acetyl-L-gamma-glutamyl phosphate(3-)	FCVIHFVSXHOPSW-YFKPBYRVSA-N	16878	HMDB06456	C04133	440236
acg5sa	2-acetamido-5-oxopentanoate	BCPSFKBPHHBDAI-LURJTMIESA-N	16319	HMDB06488	C01250	192878
acgagbside_hs	alpha GalNAc globoside
acgal	N-acetyl-D-galactosamine	OVRNDRQMDRJTHS-KEWYIRBNSA-N	28037	HMDB00212	C01132	35717
acgal1p	N-Acetyl-D-galactosamine 1-phosphate	FZLJPEPAYPUMMR-KEWYIRBNSA-N	55404	HMDB06480		22833661
acgalfuc12gal14acglcgalgluside_hs	(Gal)2 (GalNAc)1 (Glc)1 (GlcNAc)1 (LFuc)1 (Cer)1		62650
acgalfucgalacgalfuc12gal14acglcgalgluside_hs	Type IIIA glycolipid		28574
acgalfucgalacgalfucgalacglcgal14acglcgalgluside_hs	Type IIIAb
acgalfucgalacglcgal14acglcgalgluside_hs	(Gal)3 (GalNAc)1 (Glc)1 (GlcNAc)2 (LFuc)1 (Cer)1		62540
acgalfucgalacglcgalgluside_hs	Type IA glycolipid		62650
acgam	N-acetyl-D-glucosamine	MBLBDJOUHNCFQT-LXGUWJNJSA-N	506227	HMDB00215	C00140	439174
acgam1p	N-Acetyl-D-glucosamine 1-phosphate	FZLJPEPAYPUMMR-RTRLPJTCSA-N	7125	HMDB01367	C04256	440272
acgam6p	N-acetyl-D-glucosamine 6-phosphate(2-)	BRGMHAYQAZFZDJ-RTRLPJTCSA-N	15784	HMDB01062	C00357	440996
acgbgbside_hs	beta GalNAc globoside
acglc13galacglcgal14acglcgalgluside_hs	nLc7Cer
acglcgal14acglcgalgluside_hs	nLc5Cer
acglcgalacglcgal14acglcgalgluside_hs	(Gal)3 (Glc)1 (GlcNAc)3 (Cer)1
acglcgalgbside_hs	GlcNAc-Gal globoside
acglcgalgluside_hs	N-acetyl-beta-D-glucosaminyl-(1->3)-beta-D-galactosyl-(1->4)-beta-D-glucosylceramide		17103
acglu	N-acetyl-L-glutamate(2-)	RFMMMVDNIPUKGG-YFKPBYRVSA-N	17533	HMDB01138	C00624	70914
acgpail_hs	6-(N-acetyl-alpha-D-glucosaminyl)-1-phosphatidyl-1D-myo-inositol(1-)		57265
ach	acetylcholine	OIPILFWXSMYKGL-UHFFFAOYSA-N	15355	HMDB00895	C01996	187
acmana	N-acetyl-D-mannosamine	MBLBDJOUHNCFQT-XAMCCFCMSA-N	63153	HMDB01129	C00645	439281
acmanap	N-acetyl-D-mannosamine 6-phosphate(2-)	QDSLHWJDSQGPEE-UHFFFAOYSA-N	62165	HMDB01121	C04257	21918217
acn13acngalgbside_hs	sialyl (1,3) sialyl (2,6) galactosylgloboside
acn23acngalgbside_hs	sialyl (2,3) sialyl (2,6) galactosylgloboside
acnacngal14acglcgalgluside_hs	3',8'-LD1
acnacngalgbside_hs	disialyl galactosylgloboside
acnam	N-acetylneuraminate	SQVRNKJHWKZAKO-LUWBGTNYSA-N	45744	HMDB00230	C19910	439197
acnamp	N-Acetylneuraminate 9-phosphate	SQMNIXJSBCSNCI-LUWBGTNYSA-N	27438	HMDB06268	C06241	440962
acngal14acglcgalgluside_hs	Sialyl-3-paragloboside		36528
acngalacglcgal14acglcgalgluside_hs	VI3NeuAc-nLc6Cer
acngalacglcgalgluside_hs	(Gal)3 (Glc)1 (GlcNAc)1 (Cer)1
acngalgbside_hs	sialyl galactosylgloboside
acorn	N(2)-acetyl-L-ornithine	JRLGPAXAGHMNOL-LURJTMIESA-N	16543	HMDB03357	C00437	439232
acrn	O-acetylcarnitine	RDHQFKQIGNGIED-MRVPVSSYSA-N	15960	HMDB00201	C02571
acryl	acrylate	NIXOWILDQLNWCW-UHFFFAOYSA-N	18308		C00511	6581	LMFA01030193
ade	Adenine	GFFGJBXGBJISGV-UHFFFAOYSA-N	16708	HMDB00034	C00147	190
adhap_hs	acyl-dihydroxyacetone phosphate		22231
adn	Adenosine	OIRDTQYFTABQOQ-KQYNXXCUSA-N	16335	HMDB00050	C00212	60961
adocbl	Adenosylcobalamin	ZIHHMGTYZOSFRC-QRVZQHAISA-L	18408	HMDB02086	C00194
adp	ADP	XTWYTFMLZFPYCI-KQYNXXCUSA-N	16761	HMDB01341	C00008	6022
adpac	adipic acid	WNLRTRBMVRJNCN-UHFFFAOYSA-N	30832	HMDB00448	C06104	196	LMFA01170048
adpcoa	adipoylcoa	SPNAEHGLBRRCGL-BIEWRJSYSA-N	34528	HMDB04047	C14143	9543333
adpglc	ADP alpha-D-glucoside(2-)	WFPZSXYXPSUOPY-ROYWQJLOSA-N	15751	HMDB06557	C00498	16500
adpman	ADPmannose	WFPZSXYXPSUOPY-RYRBFGMPSA-N	28845	HMDB06369	C06192	440940
adprbp	ADP-D-ribose 2'-phosphate(4-)	OCOLIMYIUOUURJ-TYASJMOZSA-N	37463	HMDB06336	C03246	439957
adprib	ADPribose	SRNWOUGRCWSEMX-TYASJMOZSA-N	16960	HMDB01178	C00301	445794
adrn	adrenic acid	TWSWSIQAPQLDBP-UHFFFAOYSA-N	53487	HMDB02226	C16527	5497181	LMFA01030178
adrncoa	adrenyl coenzyme A	LVXQCHCSSLFKLO-ZUIQPFKESA-N			C16170
adrncrn	Adrenyl carnitine	KRXOUZZWQXTUIB-IDERWEGCSA-N		HMDB06321		53477825
adrnl	Adrenaline	UCTWMZQNUQWSLP-UHFFFAOYSA-N	28918	HMDB00068	C00788	838
adsel	Adenylylselenate	XCADVMZZFPIERR-KQYNXXCUSA-N	2485	HMDB04112	C05686	440758
aflatoxin	aflatoxin B1	OQIQSTLJSLGHID-WNWIJWBNSA-N	2504	HMDB06552	C06800	186907	LMPK10000006
agm	agmatinium(2+)	QYPPJABKJHAVHS-UHFFFAOYSA-N	17431	HMDB01432	C00179	199
ahandrostan	3alpha-hydroxy-5beta-androstan-17-one	QGXBDMJGAMFCBF-BNSUEQOYSA-N	28195	HMDB00490	C04373	5880	LMST02020059
ahandrostanglc	3alpha-hydroxy-5beta-androstan-17-one 3-glucosiduronic acid	VFUIRAVTUVCQTF-SDHZCXLISA-N	37451	HMDB04484	C11136	443078	LMST05010014
ahcys	S-Adenosyl-L-homocysteine	ZJUKTBDSGOFHSH-WFMPWKQPSA-N	16680	HMDB00939	C00021	439155
ahdt	7,8-dihydroneopterin 3'-triphosphate(4-)	DGGUVLXVLHAAGT-XINAWCOVSA-N	18372	HMDB00980	C04895	121885
aicar	5-Amino-1-(5-Phospho-D-ribosyl)imidazole-4-carboxamide	NOTGFIUVDGNKRI-UUOKFMHZSA-N	18406	HMDB01517	C04677	65110
air	5-amino-1-(5-phospho-D-ribosyl)imidazole	PDACUKOKVHBVHJ-XVFCMESISA-N	58592	HMDB01235	C03373	161500
ak2g_hs	1-alkyl 2-acylglycerol		52595
ak2gchol_hs	1-alkyl 2-acylglycerol 3-phosphocholine				C05212
ak2gp_hs	1-alkyl 2-acylglycerol 3-phosphate				C05977
ak2gpe_hs	1-alkyl 2-acylglycerol 3-phosphoethanolamine		36712
ak2lgchol_hs	1-alkyl 2-lysoglycerol 3-phosphocholine				C04317
akdhap_hs	1-alkyldihydroxyacetone phosphate
akg	2-Oxoglutarate	KPGXRSRHYNQIFN-UHFFFAOYSA-N	30915	HMDB00208	C00026	51
akgp_hs	O-alkylglycerone phosphate(2-)		58049
ala_B	beta-alanine	UCMIRNVEIXFBKS-UHFFFAOYSA-N	16958	HMDB00056	C00099
ala_D	D-alanine	QNAYBMKLOCPYGJ-UWTATZPHSA-N	15570	HMDB01310	C00133	71080
ala_L	L-alanine	QNAYBMKLOCPYGJ-REOHCLBHSA-N	16977	HMDB00161	C00041	5950
alaala	D-Alanyl-D-alanine	DEFJQIDDEAULHB-QWWZWVQMSA-N	16576	HMDB03459	C00993	5460362
aldstrn	aldosterone	PQSUYGKTWSAVDQ-ZVIOFETBSA-N	27584	HMDB00037	C01780	5839	LMST02030026
alkylR1oh	hydroxy alkyl chain
alltn	Allantoin	POJWUDADGALRAB-UHFFFAOYSA-N	15676	HMDB00462	C01551	204
alltt	allantoate	NUCLJNSWZCHRKL-UHFFFAOYSA-N	30837	HMDB01209	C00499	203
alpa_hs	lysophosphatidic acid						LMGP10050000
alpam	S-aminomethyldihydrolipoamide	KALYVIJGKPJBQV-UHFFFAOYSA-N	50622	HMDB06239		24906333
alpro	S-Aminomethyldihydrolipoylprotein		16882
am6sa	2-aminomuconate 6-semialdehyde(1-)	QCGTZPZKJPTAEP-UHFFFAOYSA-N	15745	HMDB01280	C03824	5280625	LMFA01060191
amet	S-Adenosyl-L-methionine	MEFKEPWMEQBLKI-AIRLBKTGSA-O	15414	HMDB01185	C00019	34756
ametam	S-Adenosylmethioninamine	ZUNBITIXDCPNSD-LSRJEVITSA-N	15625	HMDB00988	C01137	439415
amp	AMP	UDMBCSSLTHHNCD-KQYNXXCUSA-N	16027	HMDB00045	C00020	6083
amuco	2-aminomuconate(2-)	ZRHONLCTYUYMIQ-UHFFFAOYSA-N	16886	HMDB01241	C02220
andrstandn	5alpha-androstane-3,17-dione	RAJWOBJTTGJROA-WZNAKSSCSA-N	15994	HMDB00899	C00674	222865	LMST02020085
andrstndn	androst-4-ene-3,17-dione	AEMFNILZOJDQLW-QAGGRKNESA-N	16422	HMDB00053	C00280	6128	LMST02020007
andrstrn	androsterone	QGXBDMJGAMFCBF-HLUDHZFRSA-N	16032	HMDB00031	C00523	5879	LMST02020001
andrstrnglc	androsterone 3-glucosiduronic acid	VFUIRAVTUVCQTF-BSOWLZGZSA-N	28832	HMDB02829	C11135		LMST05010013
anth	anthranilate	RWZYAGGXGHYGMB-UHFFFAOYSA-N	30754	HMDB01123	C00108	227
antipyrene	antipyrine	VEQOALNAAJBPNY-UHFFFAOYSA-N	31225		C13244	2206
ap4a	P(1),P(4)-bis(5'-adenosyl) tetraphosphate(4-)	YOAHKNVSNCMZGQ-XPWFQUROSA-N	17422	HMDB01211	C01260
apnnox	alpha-pinene oxide	NQFUSWIGRKFAHK-UHFFFAOYSA-N	29060	HMDB03667	C02759	91508	LMPR0102120007
apoC	Apocarboxlase (no lys residue)
apoC_Lys	Apocarboxylase (Lys residue)
apoC_Lys_btn	Holocarboxylase (biotin covalent bound to Lys residue of apoC)
appnn	(+)-alpha-pinene	GRWFGVWFFZKLTI-RKDXNWHRSA-N	36740	HMDB06525	C09880	82227	LMPR0102120012
aprgstrn	(20S)-20-hydroxypregn-4-en-3-one	RWBRUCCWZPSBFC-RXRZZTMXSA-N	28453	HMDB03069	C04042		LMST02030169
aprut	N-acetylputrescinium	KLZGKIDSEJWEDW-UHFFFAOYSA-N	17768	HMDB02064	C02714
aps	5'-adenylyl sulfate(2-)	IRLPACMLTUPBCL-KQYNXXCUSA-N	17709	HMDB01003	C00224	10238
aqcobal	Aquacob(III)alamin	YOZNUFWCRFCGIH-UVKKECPRSA-L	15852	HMDB03458	C00992
arab_L	L-arabinose	SRBFZHDQGSBBOR-HWQSCIPKSA-N	17535	HMDB00646	C00259
arach	arachidate	VKOBVWXKNCXXDE-UHFFFAOYSA-N	28822	HMDB02212	C06425	10467	LMFA01010020
arachcoa	arachidyl coenzyme A	JYLSVNBJLYCSSW-IBYUJNRCSA-N	15527	HMDB04258	C02041	16061151
arachcrn	arachidyl carnitine	SVJLJQBGUITFLI-UHFFFAOYSA-N		HMDB06460		53477833
arachd	arachidonate	YZXBAPSDXZZRGB-UHFFFAOYSA-N	15843	HMDB01043	C00219	444899	LMFA01030001
arachdcoa	arachidonoyl-CoA(4-)	JDEPVTUUCBFJIW-IBYUJNRCSA-N	57368	HMDB06523	C02249	16061152	LMFA07050007
arachdcrn	C20:4 carnitine
arg_D	D-argininium(1+)	ODKSFYDXXFIFQN-SCSAIBSYSA-N	15816	HMDB03416	C00792
arg_L	L-argininium(1+)	ODKSFYDXXFIFQN-BYPYZUCNSA-N	16467	HMDB00517	C00062	6322
argsuc	N(omega)-(L-Arginino)succinate	KDZOASGQNOPSCU-WDSKDSINSA-N	57472	HMDB00052	C03406	16950
ascb_L	L-ascorbate	CIWBSHSKHKDKBQ-JLAZNSOCSA-N	29073	HMDB00044	C00072
asn_L	L-asparagine	DCXYFEDJOCDNAF-REOHCLBHSA-N	17196	HMDB00168	C00152	6267
asp_D	D-aspartate(1-)	CKLJMWTZIZZHCS-UWTATZPHSA-N	17364	HMDB06483	C00402	83887
asp_L	L-aspartate(1-)	CKLJMWTZIZZHCS-REOHCLBHSA-N	17053	HMDB00191	C00049	5960
atp	ATP	ZKHQWZAMYRWXGA-KQYNXXCUSA-N	15422	HMDB00538	C00002	5957
avite1	(+)-alpha-tocopherol	GVJHHUAWPYXKBD-IEOSBIPESA-N	18145	HMDB01893	C02477	14985	LMPR02020001
avite2	alpha-tocotrienol	RZFHLOLGZPDCHJ-GDLZYMKVSA-N	33270	HMDB06327	C14153	5282347	LMPR02020054
b2coa	crotonoyl-CoA(4-)	KFWWCMJSYSSPSK-CITAKDKDSA-N	57332	HMDB02009	C00877	5280381
bamppald	beta-Aminopropion aldehyde	PCXDJQZLDDHMGX-UHFFFAOYSA-N	18090	HMDB01106	C05665	75
bdg2hc	cis-beta-D-Glucosyl-2-hydroxycinnamate	GVRIYIMNJGULCZ-TVKJYDDYSA-N	62251		C05839	5316113
betald	betaine aldehyde	SXKNCCSPZDCRFD-UHFFFAOYSA-N	15710	HMDB01252	C00576	249
bglc	beta-glucans
bgly	N-benzoylglycinate	QIAFMBKCNZACKA-UHFFFAOYSA-N	18089	HMDB00714	C01586	464
bhb	(R)-3-hydroxybutyrate	WHBMMWSBFZVSSR-GSVOUGTGSA-N	17066	HMDB00011	C01089		LMFA01050243
bildglcur	bis(beta-glucosyluronate)bilirubin	SCJLWMXOOYZBTH-ISDVUUGPSA-N	18392	HMDB03325	C05787
bilglcur	mono(glucosyluronic acid)bilirubin(2-)	ARBDURHEPGRPSR-OZKSMCSRSA-N	57767
bilirub	bilirubin(2-)	BPYKTIZUTYGOLE-UHFFFAOYSA-N	16990	HMDB00054	C00486
biliverd	biliverdin(2-)	QBUVFDKTZJNUPP-UHFFFAOYSA-N	17033	HMDB01008	C00500
biocyt	Biocytin	BAQMYDQNMFBZNA-MNXVOIDGSA-N	27870	HMDB03134	C05552	83814
btamp	Biotinyl-5'-AMP	UTQCSTJVMLODHM-RHCAYAJFSA-N	3110	HMDB04220	C05921	5326875
btcoa	Butanoyl-CoA	CRFNGMNYKDXRTN-UHFFFAOYSA-N	57371	HMDB01088	C00136	265
btn	Biotin	YBJHBAHKTGYVGT-ZKWXMUAHSA-N	15956	HMDB00030	C00120	171548
but	butyrate	FERIUCNNQQJTOY-UHFFFAOYSA-N	30772	HMDB00039	C00246	264	LMFA01010004
bvite	beta-tocopherol	WGVKWNUPNGFDFJ-DQCZWYHMSA-N	47771	HMDB06335	C14152
bz	benzoate	WPYMKLBDIGXBTP-UHFFFAOYSA-N	30746	HMDB01870	C00180
c101coa	decenoylcoa
c101crn	decenoyl carnitine	GOOOCIIXFLVRAG-UHFFFAOYSA-N		HMDB13205		53481651
c10crn	decanoyl carnitine	LZOSYCMHQXPBFU-UHFFFAOYSA-N	68830	HMDB00651		10245190
c10dc	sebacoyl carnitine
c12dc	dodecanedioyl carnitine
c12dccoa	dodecanedioylcoa
c14dccoa	tetradecanedioylcoa
c16dc	Hexadecanedioic acid mono-L-carnitine ester	UNHCPLSWMNPZTD-UHFFFAOYSA-N		HMDB00712		566787	LMFA07070007
c226coa	cervonyl coenzyme A	MENFZXMQSYYVRK-ZUIQPFKESA-N			C16169
c226crn	cervonyl carnitine	WLLMYDQRCSWAST-UHFFFAOYSA-N		HMDB06510
c2m26dcoa	cis-2-Methyl-5-isopropylhexa-2,5-dienoyl-CoA	MPYXOYHSKAAPLW-ZPZYAKGGSA-N		HMDB06540	C11946	11953968
c3dc	malonyl carnitine	ZGNBLKBZJBJFDG-ZETCQYMHSA-N		HMDB02095		22833583
c4crn	butyryl carnitine	QWYFHHGCZUCMBN-UHFFFAOYSA-N	7676	HMDB02013	C02862	439829
c4dc	succinyl carnitine
c51crn	tiglyl carnitine	WURBQCVBQNMUQT-RMKNXTFCSA-N		HMDB02366		22833596
c5dc	glutaryl carnitine	NXJAXUYOQLTISD-VIFPVBQESA-N		HMDB13130		53481622
c6crn	hexanoyl carnitine	VVPRQWTYSNDTEA-UHFFFAOYSA-N	70749	HMDB00705		6426853
c6dc	adipoyl carnitine
c81coa	octenoylcoa	CPSDNAXXKWVYIY-DPSCIZRPSA-N	27537	HMDB03949	C05276	5280769
c81crn	octenoyl carnitine	YMIVWYONPRZBEJ-LXKVQUBZSA-N		HMDB13324		53481667
c8crn	octanoyl carnitine	CXTATJFJDMJMIY-CYBMUJFWSA-N	18102	HMDB00791	C02838	11953814	LMFA07070002
c8dc	suberyl carnitine
ca2	calcium(2+)	BHPQYMZQTOCNFJ-UHFFFAOYSA-N	29108	HMDB00464	C00076
cala	N-carbamoyl-beta-alaninate	JSJWCHRYRHKBBW-UHFFFAOYSA-N	18261	HMDB00026	C02642
camp	3',5'-cyclic AMP(1-)	IVOMOUWHDPKRLL-KQYNXXCUSA-N	17489	HMDB00058	C00575	6076
carn	carnosine	CQOVPNPJLQNMDC-ZETCQYMHSA-N	15727	HMDB00033	C00386	439224
caro	beta-carotene	OENHQHLEOONYIE-UHFFFAOYSA-N	17579	HMDB00561	C02094		LMPR01070001
carveol	(-)-trans-carveol	BAVONGHXFVOKBV-ZJUUUORDSA-N	15389	HMDB03450	C00964		LMPR0102090005
cbasp	N-Carbamoyl-L-aspartate	HLKXYZVTANABHZ-REOHCLBHSA-N	15859	HMDB00828	C00438	93072
cbl1	Cob(I)alamin	SJBNFITWNDPBKE-WJICPROSSA-N	15982	HMDB03429	C00853
cbl2	Cob(II)alamin	QDYKIIMTNDYRAM-FSANSEACSA-M	16304	HMDB06316	C00541
cbp	Carbamoyl phosphate	FFQKYPRQEYGKAF-UHFFFAOYSA-N	17672	HMDB01096	C00169	278
cca_d3	Calcitroic acid (D3)
cdp	CDP	ZWIADYZPOWUWEW-XVFCMESISA-N	17239	HMDB01546	C00112	6132
cdpchol	CDPcholine	RZZPDXZPRHQOCG-OJAKKHQRSA-N	16436	HMDB01413	C00307	13804
cdpdag_hs	CDP-diacylglycerol(2-)		58332
cdpea	CDP-ethanolamine(1-)	WVIMUEUQJFPNDK-PEBGCTIMSA-N	16732	HMDB01564	C00570	123727
cgly	L-cysteinylglycine	ZUKPVRWZDMRIEO-VKHMYHEASA-N	4047	HMDB00078	C01419	439498
ch4s	Methanethiol	LSDPWZHWYPCBBB-UHFFFAOYSA-N	16007	HMDB03227	C00409	878
chito2pdol_L	N,N'-Diacetylchitobiosyldiphosphodolichol, human liver homolog		12427
chito2pdol_U	N,N'-Diacetylchitobiosyldiphosphodolichol, human uterine homolog		12427
chlstol	5alpha-cholesta-7,24-dien-3beta-ol	PKEPPDGGTSZLBL-SKCNUYALSA-N	16290	HMDB06842	C05439		LMST01010206
chol	Choline	OEYIOHPDSNJKLS-UHFFFAOYSA-N	15354	HMDB00097	C00114	305
cholate	Cholate	BHQCQFFYRZLCQQ-OELDTZBJSA-N	16359	HMDB00619	C00695	221493	LMST04010001
cholcoa	choloyl-CoA(4-)	ZKWNOTQHFKYUNU-JGCIYWTLSA-N	15519	HMDB01374	C01794	439573
cholcoads	3alpha,7alpha,12alpha-Trihydroxy-5beta-cholest-24-enoyl-CoA	QVDPWQVOSKJUES-SQEGORTJSA-N	27505	HMDB06889	C05460	5280797
cholcoaone	3alpha,7alpha,12alpha-trihydroxy-24-oxo-5beta-cholestan-26-oyl-CoA(4-)	AWLXQJGPNLCTLM-YFXOTMPNSA-N	27379	HMDB06891	C05467	25195379
cholcoar	(25R)-3alpha,7alpha,12alpha-trihydroxy-5beta-cholestan-26-oyl-CoA(4-)	MNYDLIUNNOCPHG-FJWDCHQMSA-N	37642	HMDB02178	C05448	15942889
cholcoas	3alpha,7alpha,12alpha-Trihydroxy-5beta-cholestanoyl-CoA(S)	MNYDLIUNNOCPHG-SEGQUPMDSA-N	15493	HMDB02178	C05448	15942888
cholp	choline phosphate(1-)	YHHSONZFOIEMCP-UHFFFAOYSA-M	18132	HMDB01565	C00588
chsterol	cholesterol	HVYWMOMLDIMFJA-DPAQBDIFSA-N	16113	HMDB00067	C00187	5997	LMST01010001
chsterols	cholesterol sulfate	BHYOQNUELFTYRT-DPAQBDIFSA-N	41321	HMDB00653	C18043	65076	LMST05020016
chtn	chitin	WZZVUHWLNMNWLW-VFCSDQTKSA-N	71404
cit	Citrate	KRKNYBCHXYNGOX-UHFFFAOYSA-N	30769	HMDB00094	C00158	311
citmcoa_L	(3S)-citramalyl-CoA(5-)	XYGOWHUIVNMEIA-XBVYHAPZSA-N	36882	HMDB06345	C01011
citr_L	L-citrulline	RHGKLRLOHDJJDR-BYPYZUCNSA-N	16349	HMDB00904	C00327	9750
cl	Chloride	VEXZGXHMUGYJMC-UHFFFAOYSA-N	17996	HMDB00492	C00698	312
clpn_hs	cardiolipin
clpnd	clupanodonic acid	YUFFSWGQGVEMMI-UHFFFAOYSA-N	53488	HMDB06528	C16513		LMFA04000044
clpndcoa	clupanodonyl CoA	NDRVWKXEWNMEEO-IKNWWIGSSA-N		HMDB06267	C16166	53477812
clpndcrn	clupanodonyl carnitine	AOSDFVDGMYPTHD-UHFFFAOYSA-N		HMDB06496
cmp	CMP	IERHLVCPSMICTF-XVFCMESISA-N	17361	HMDB00095	C00055	6131
cmp2amep	CMP-2-aminoethylphosphonate	FBADRUOBFLBKJQ-PEBGCTIMSA-N			C05673	440754
cmpacna	CMP-N-acetyl-beta-neuraminate(2-)	TXCIAUNLDRJGJZ-BILDWYJOSA-N	16556	HMDB01176	C00128
cmpntm2amep	CMP-N-trimethyl-2-aminoethylphosphonate	RNUGPSIGKYHQNQ-OJAKKHQRSA-O			C05674	440755
cmusa	cis,cis-2-amino-3-(3-oxoprop-1-enyl)but-2-enedioate	KACPVQQHDVBVFC-UHFFFAOYSA-N	995	HMDB01330	C04409	5280673
co	carbon monoxide	UGFAIRIUMAVXCW-UHFFFAOYSA-N	17245	HMDB01361	C00237	281
co2	carbon dioxide	CURLTUGMZLYLDI-UHFFFAOYSA-N	16526	HMDB01967	C00011	280
coa	Coenzyme A	RGJOEKWQDUBAIZ-IBOSZNHHSA-N	15346	HMDB01423	C00010	6816
coke	cocaine(1+)	ZPUCINDJVBIVPJ-LJISPDSOSA-N	27958		C01416	446220
core2	Core 2		15876
core3	Core 3		16250
core4	Core 4		16478
core5	Core 5
core6	Core 6
core7	Core 7
core8	Core 8
cortsn	cortisone	MFYSYFVPBJMHGN-ZPOLXVRWSA-N	16962	HMDB02802	C00762	222786	LMST02030090
coucoa	4-coumaroyl-CoA(4-)	DMZOKBALNZWDKI-FUEUKBNZSA-N	57355		C00223	147899
coumarin	coumarin	ZYGHJZDHTFUPRJ-UHFFFAOYSA-N	28794	HMDB01218	C05851	323
cpppg1	Coproporphyrinogen I	WIUGGJKHYQIGNH-UHFFFAOYSA-N	28607	HMDB02158	C05768	440776
cpppg3	Coproporphyrinogen III	NIUVHXTXUXOFEB-UHFFFAOYSA-N	15439	HMDB01261	C03263	321
creat	creatine	CVSVTCORWBXHQV-UHFFFAOYSA-N	16919	HMDB00064	C00300
crm_hs	N-acylsphingosine		52639
crmp_hs	ceramide 1-phosphate(2-)		57674
crn	L-Carnitine	PHIQHXFUZVPYII-ZCFIWIBFSA-N	16347	HMDB00062	C15025	10917
crtn	creatinine	DDRJAANPRJIHGJ-UHFFFAOYSA-N	16737	HMDB00562	C00791
crtsl	cortisol	JYGXADMDTFJGBT-VWUMJDOOSA-N	17650	HMDB00063	C00735	5754	LMST02030001
crtstrn	corticosterone	OMFXVFTZEKFJBZ-HJTSIMOOSA-N	16827	HMDB01547	C02140		LMST02030186
crvnc	cervonic acid, C22:6 n-3	MBMBGCFOFBJSGT-KUBAVDMBSA-N	28125	HMDB02183	C06429		LMFA01030185
cs_a	chondroitin sulfate A (GalNAc4S-GlcA), free chain
cs_a_b_e_pre1	chondroitin sulfate A (GalNAc4S-GlcA), B (IdoA2S-GalNAc4S), and E (GalNAc4,6diS-GlcA), precursor 1
cs_a_b_pre2	chondroitin sulfate A (GalNAc4S-GlcA) and B (IdoA2S-GalNAc4S), precursor 2
cs_a_b_pre3	chondroitin sulfate A (GalNAc4S-GlcA) and B (IdoA2S-GalNAc4S), precursor 3
cs_a_deg1	chondroitin sulfate A (GalNAc4S-GlcA), degradation product 1
cs_a_deg2	chondroitin sulfate A (GalNAc4S-GlcA), degradation product 2
cs_a_deg3	chondroitin sulfate A (GalNAc4S-GlcA), degradation product 3
cs_a_deg4	chondroitin sulfate A (GalNAc4S-GlcA), degradation product 4
cs_a_deg5	chondroitin sulfate A (GalNAc4S-GlcA), degradation product 5
cs_b	chondroitin sulfate B / dermatan sulfate (IdoA2S-GalNAc4S), free chain
cs_b_deg1	chondroitin sulfate B / dermatan sulfate (IdoA2S-GalNAc4S), degradation product 1
cs_b_deg2	chondroitin sulfate B / dermatan sulfate (IdoA2S-GalNAc4S), degradation product 2
cs_b_deg3	chondroitin sulfate B / dermatan sulfate (IdoA2S-GalNAc4S), degradation product 3
cs_b_pre4	chondroitin sulfate B (IdoA2S-GalNAc4S), precursor 4
cs_b_pre5	chondroitin sulfate B (IdoA2S-GalNAc4s), precursor 5
cs_c	chondroitin sulfate C (GalNAc6S-GlcA), free chain
cs_c_d_e_pre1	chondroitin sulfate C (GalNAc6S-GlcA) and D (GlcNAc6S-GlcA2S), precursor 1
cs_c_deg1	chondroitin sulfate C (GalNAc6S-GlcA), degradation product 1
cs_c_deg2	chondroitin sulfate C (GalNAc6S-GlcA), degradation product 2
cs_c_deg3	chondroitin sulfate C (GalNAc6S-GlcA), degradation product 3
cs_c_deg4	chondroitin sulfate C (GalNAc6S-GlcA), degradation product 4
cs_c_deg5	chondroitin sulfate C (GalNAc6S-GlcA), degradation product 5
cs_c_pre2	chondroitin sulfate C (GalNAc6S-GlcA), precursor 2
cs_c_pre3	chondroitin sulfate C (GalNAc6S-GlcA), precursor 3
cs_d	chondroitin sulfate D (GlcNAc6S-GlcA2S), free chain
cs_d_deg1	chondroitin sulfate D (GlcNAc6S-GlcA2S), degradation product 1
cs_d_deg2	chondroitin sulfate D (GlcNAc6S-GlcA2S), degradation product 2
cs_d_deg3	chondroitin sulfate D (GlcNAc6S-GlcA2S), degradation product 3
cs_d_deg4	chondroitin sulfate D (GlcNAc6S-GlcA2S), degradation product 4
cs_d_deg5	chondroitin sulfate D (GlcNAc6S-GlcA2S), degradation product 5
cs_d_deg6	chondroitin sulfate D (GlcNAc6S-GlcA2S), degradation product 6
cs_d_pre2	chondroitin sulfate D (GlcNAc6S-GlcA2S) precursor 2
cs_d_pre3	chondroitin sulfate D (GlcNAc6S-GlcA2S), precursor 3
cs_d_pre4	chondroitin sulfate D (GlcNAc6S-GlcA2S), precursor 4
cs_d_pre5	chondroitin sulfate D (GlcNAc6S-GlcA2S), precursor 5
cs_e	chondroitin sulfate E (GalNAc4,6diS-GlcA), free chain
cs_e_deg1	chondroitin sulfate E (GalNAc4,6diS-GlcA), degradation product 1
cs_e_deg2	chondroitin sulfate E (GalNAc4,6diS-GlcA), degradation product 2
cs_e_deg3	chondroitin sulfate E (GalNAc4,6diS-GlcA), degradation product 3
cs_e_deg4	chondroitin sulfate E (GalNAc4,6diS-GlcA), degradation product 4
cs_e_deg5	chondroitin sulfate E (GalNAc4,6diS-GlcA), degradation product 5
cs_e_deg6	chondroitin sulfate E (GalNAc4,6diS-GlcA), degradation product 6
cs_e_deg7	chondroitin sulfate E (GalNAc4,6diS-GlcA), degradation product 7
cs_e_pre2	chondroitin sulfate E (GalNAc4,6diS-GlcA), precursor 2
cs_e_pre3	chondroitin sulfate E (GalNAc4,6diS-GlcA), precursor 3
cs_e_pre4	chondroitin sulfate E (GalNAc4,6diS-GlcA), precursor 4
cs_e_pre5a	chondroitin sulfate E (GalNAc4,6diS-GlcA), precursor 5a
cs_e_pre5b	chondroitin sulfate E (GalNAc4,6diS-GlcA), precursor 5b
cs_hs_linkage	chondroitin sulfate/heparan sulfate linkage region (GlcA-(Gal)2-Xyl-L-Ser (protein))
cs_pre	chondroitin sulfate precursor (GalNAc-GlcA-(Gal)2-Xyl-L-Ser (protein))				C04893
csn	cytosine	OPTASPLRGRRNAP-UHFFFAOYSA-N	16040	HMDB00630	C00380	597
cspg_a	chondroitin sulfate A (GalNAc4S-GlcA) proteoglycan
cspg_b	chondroitin sulfate B / dermatan sulfate (IdoA2S-GalNAc4S) proteoglycan
cspg_c	chondroitin sulfate C (GalNAc6S-GlcA) proteoglycan
cspg_d	chondroitin sulfate D (GlcNAc6S-GlcA2S) proteoglycan
cspg_e	chondroitin sulfate E (GalNAc4,6diS-GlcA) proteoglycan
ctdecdcoa	cis2trans4decadienoylcoa
ctp	CTP	PCDQPRRSZKQHHS-XVFCMESISA-N	17677	HMDB00082	C00063	6176
cyan	hydrogen cyanide	LELOWRISYMNNSU-UHFFFAOYSA-N	17514	HMDB02084	C01326	768
cynt	Cyanate	XLJMAIOERFSOGZ-UHFFFAOYSA-N	29195	HMDB02078	C01417	540
cys_L	L-cysteine	XUJNEKJLAYXESH-REOHCLBHSA-N	17561	HMDB00574	C00097	5862
cysam	cysteaminium	UFULAYFCSOUIOV-UHFFFAOYSA-N	17141	HMDB02991	C01678	6058
cyst_L	L-cystathionine	ILRYLPWNYFXEMH-WHFBIAKZSA-N	17482	HMDB00099	C02291	439258
cytd	Cytidine	UHDGCWIWMRVCDJ-XVFCMESISA-N	17562	HMDB00089	C00475	6175
dad_2	2-deoxyadenosine	OLXZPDWKRNYJJZ-RRKCRQDMSA-N	17256	HMDB00101	C00559	13730
dadp	dADP	DAEAPNUQQAICNR-RRKCRQDMSA-N	16174	HMDB01508	C00206	188966
dag_hs	diglyceride
dak2gpe_hs	1-alkenyl 2-acylglycerol 3-phosphoethanolamine plasmalogen
damp	dAMP(2-)	KHWCHTKSEGGWEX-RRKCRQDMSA-N	17713	HMDB00905	C00360	12599
datp	dATP	SUYVUBYJARFZHO-RRKCRQDMSA-N	16284	HMDB01532	C00131	15993
dc2coa	trans-Dec-2-enoyl-CoA	MGNBGCRQQFMNBM-VHTAIFHGSA-N	61406	HMDB03948	C05275	24883423
dca	Decanoate (n-C10:0)
dcacoa	Decanoyl-CoA (n-C10:0CoA)	CNKJPHSEFDPYDB-BOJFXZHGSA-N	61430	HMDB06404	C05274	440615
dcamp	N6-(1,2-Dicarboxyethyl)-AMP	OFBHPPMPBOJXRT-DPXQIYNJSA-N	15919	HMDB00536	C03794	447145
dcdp	dCDP	FTDHDKPUHBLBTL-SHYZEUOFSA-N	28846	HMDB01245	C00705	150855
dchac	deoxycholic acid	KXGVEGMKQFWNSR-LLQZFEROSA-N	28834	HMDB00626	C04483	222528	LMST04010040
dcholcoa	chenodeoxycholoyl coenzyme a	IIWDDMINEZBCTG-RUAADODMSA-N	28701	HMDB06292	C05337	11953854
dcmp	dCMP	NCMVOABPESMRCP-SHYZEUOFSA-N	15918	HMDB01202	C00239	13945
dcsptn1	docosa-4,7,10,13,16-pentaenoic acid	AVKOENOBFIYBSA-UHFFFAOYSA-N	65136	HMDB13123		159656	LMFA01030182
dcsptn1coa	docosa-4,7,10,13,16-pentaenoyl coenzyme A	QKBTYZDPVNTERQ-JWANFKMKSA-N		HMDB06513	C16173	23724650
dcsptn1crn	docosa-4,7,10,13,16-pentaenoyl carnitine	KRXOUZZWQXTUIB-UHFFFAOYSA-N		HMDB06321
dctp	dCTP	RGWHQCVHVJXOKC-SHYZEUOFSA-N	16311	HMDB00998	C00458	65091
dcyt	Deoxycytidine	CKTSBUTUHBMZGZ-SHYZEUOFSA-N	15698	HMDB00014	C00881	13711
dd2coa	trans-Dodec-2-enoyl-CoA	IRFYVBULXZMEDE-GMHMEAMDSA-N	57330	HMDB03712	C03221	45266564
dd3coa	cis-dodec-3-enoyl-CoA(4-)	XEMIVMKTVGRFTD-GMHMEAMDSA-N	58543	HMDB04257	C02944	16061154	LMFA07050009
dd5ecoa	5-dodecenoylcoa
ddca	laurate	POULHZVOKOAJMA-UHFFFAOYSA-N	30805	HMDB00638	C02679	3893	LMFA01010012
ddcaACP	Dodecanoyl-ACP (n-C12:0ACP)		16759
ddcacoa	Dodecanoyl-CoA (n-C12:0CoA)	YMCXGHLSVALICC-GMHMEAMDSA-N	15521	HMDB03571	C01832	165436
ddeccrn	lauroyl carnitine	FUJLYHJROOYKRA-QGZVFWFLSA-N		HMDB02250		168381
ddece1crn	dodecenoyl carnitine
ddsmsterol	7-dehydrodesmosterol	RUSSPKPUXDSHNC-DDPQNLDTSA-N	27910	HMDB03896	C05107		LMST01010121
debrisoquine	debrisoquine	JWPGJSVJDAJRLW-UHFFFAOYSA-N	34665	HMDB06543	C13650	2966
dec24dicoa	2,4-decadienoylcoa	FASAKYLWSRDQOH-IKZSJNQUSA-N		HMDB01168		22833562
dec47dicoa	4,7-decadienoylcoa
decdicoa	decadienoylcoa	FASAKYLWSRDQOH-IKZSJNQUSA-N		HMDB01168		22833562
decdicrn	decadienoyl carnitine	GDMITEPIMYKPHX-USKNYQQNSA-N		HMDB13325		53481669
decdp	all trans Decaprenyl diphosphate	UAYWNGPBKZFVAV-UHFFFAOYSA-N		HMDB06288
dece3coa	3-decenoylcoa	CQGVNMQHZQJNII-ZJZQAHHTSA-N	29126	HMDB02137		16019966
dece4coa	4-decenoylcoa	QTOYQSMKQWCWOX-CCVVLBLYSA-N		HMDB02145		6443609
dectricoa	2,4,7-decatrienoylcoa
dedol_L	Dehydrodolichol, human liver homolog
dedol_U	Dehydrodolichol, human uterine homolog
dedoldp_L	Dehydrodolichol diphosphate, human liver homolog				C05859
dedoldp_U	Dehydrodolichol diphosphate, human uterine homolog				C05859
dedolp_L	Dehydrodolichol phosphate, human liver homolog
dedolp_U	Dehydrodolichol phosphate, human uterine homolog
dem2emgacpail_prot_hs	deacylated-(phosphoethanolaminyl-dimannosyl),(phosphoethanolaminyl)-mannosyl-glucosaminyl-acylphosphatidylinositol
dgchol	glycochenodeoxycholate	GHCZAUBVMUEKKP-GYPHWSFCSA-N	36274	HMDB00637	C05466		LMST05030008
dgcholcoa	Chenodeoxyglycocholoyl-CoA	IIWDDMINEZBCTG-ILLDALFMSA-N		HMDB06897	C05461	440685
dgdp	dGDP	CIKGWCTVFSRMJU-KVQBGUIXSA-N	28862	HMDB00960	C00361	439220
dgmp	dGMP	LTFMZDNNPPEQNG-KVQBGUIXSA-N	16192	HMDB01044	C00362	65059
dgpi_prot_hs	deacylated-glycophosphatidylinositol (GPI)-anchored protein
dgsn	Deoxyguanosine	YKBGVTZYEHREMT-KVQBGUIXSA-N	17172	HMDB00085	C00330	187790
dgtp	dGTP	HAAZLUGHYHWQIW-KVQBGUIXSA-N	16497	HMDB01440	C00286	65103
dha	glycerone	RXKJFZQQPQGTFL-UHFFFAOYSA-N	16016	HMDB01882	C00184	670
dhap	Dihydroxyacetone phosphate	GNGACRATGGDKBX-UHFFFAOYSA-N	16108	HMDB01473	C00111	668
dhbpt	6,7-dihydrobiopterin	ZHQJVZLJDXWFFX-UHFFFAOYSA-N	64277	HMDB00038	C02953	1879
dhcholestanate	3alpha,7alpha-Dihydroxy-5beta-cholestanate	ITZYGDKGRKKBSN-HKFUITGCSA-N	16577	HMDB00359	C04554	53477686	LMST04030066
dhcholestancoa	3alpha,7alpha-Dihydroxy-5beta-cholestanoyl-CoA	SBYLHTNKEWSLBA-UVNMPUASSA-N	15494	HMDB02159	C04644	440420
dhcholoylcoa	3alpha,7alpha-Dihydroxy-5beta-cholest-24-enoyl-CoA	SEBZZAWTQNNGPK-ZAVIOYSRSA-N	27393	HMDB06895	C05447	5280796
dhcrm_hs	dihydroceramide		31488
dhdascb	dehydroascorbide(1-)	SBJKKFFYIZUCET-UHFFFAOYSA-N	17242	HMDB01264	C00425	5780
dhea	3beta-hydroxyandrost-5-en-17-one	FMGSKLZLMKYGDP-USOAJAOKSA-N	28689	HMDB00077	C01227	5881	LMST02020021
dheas	3beta-hydroxyandrost-5-en-17-one 3-sulfate(1-)	CZWCKYRVOZZJNM-USOAJAOKSA-N	16814	HMDB01032	C04555		LMST05020010
dhf	7,8-Dihydrofolate	OZRNSSUDZOLUSN-LBPRGKRZSA-N	15633	HMDB01056	C00415	98792
dhlam	dihydrolipoamide	VLYUGYAKYZETRF-UHFFFAOYSA-N	17694	HMDB00985	C00579	663
dhlpro	Dihydrolipolprotein		16194
dhor_S	(S)-dihydroorotate	UFIVEPVSAGBUSI-REOHCLBHSA-N	17025	HMDB03349	C00337
didp	dIDP	BKUSIKGSPSFQAC-RRKCRQDMSA-N	28823	HMDB03536	C01344	439488
digalsgalside_hs	Digalactosylceramidesulfate				C06127
digalside_hs	Digalactosylceramide				C06126
dimp	2'-deoxyinosine 5'-phosphate(2-)	PHNGFPPXDJJADG-RRKCRQDMSA-N	28806	HMDB06555	C06196	91531
din	Deoxyinosine	VGONTNSXDCQUGY-RRKCRQDMSA-N	28997	HMDB00071	C05512	65058
ditp	dITP(4-)	UFJPAQSLHAGEBL-RRKCRQDMSA-N	28807	HMDB03537	C01345	146302
dkmpp	2,3-diketo-5-methylthio-1-phosphopentane		50604		C15650	561
dlnlcg	dihomo-gamma-linolenic acid (n-6)	HOBAELRKJCKHQD-UHFFFAOYSA-N	53486	HMDB02925	C03242	3011	LMFA01030158
dlnlcgcoa	dihomo-gamma-linolenyl coenzyme A	FJWJALRUNNZIBB-IBYUJNRCSA-N	27979		C03595	5280609
dlnlcgcrn	dihomo-gamma-linolenyl carnitine	RDIZZXFTCZPSRY-UHFFFAOYSA-N
dmantipyrine	demethylated antipyrine	KZQYIMCESJLPQH-UHFFFAOYSA-N	31530	HMDB06240	C13008
dmgly	N,N-dimethylglycine	FFDGPVCHZBVARC-UHFFFAOYSA-N	17724	HMDB00092	C01026	673
dmhepcoa	2,6-dimethyl heptanoylcoa	GPXWBKWDXPBLKS-MKXQCCAMSA-J		HMDB06258		53477808
dmhptcoa	2,6 dimethylheptanoyl-CoA	GPXWBKWDXPBLKS-MKXQCCAMSA-N		HMDB06258
dmhptcrn	2,6 dimethylheptanoyl carnitine	QBYXBONNCVATNQ-UHFFFAOYSA-N		HMDB06320		53477823
dmnoncoa	4,8 dimethylnonanoyl-CoA	YGNKJFPEXQCWDB-DPSOZLMZSA-N		HMDB11604
dmnoncrn	4,8-dimethylnonanoyl carnitine	DDTDJDZHDFMZED-UHFFFAOYSA-N	63874	HMDB06202
dmpp	Dimethylallyl diphosphate	CBIDRCWHNCKSTO-UHFFFAOYSA-N	16057	HMDB01120	C00235	647	LMPR01010001
dna	DNA		16991
dna5mtc	DNA 5-methylcytosine				C02967
dnad	Deamino-NAD+	SENPVEZBRZQVST-HISDBWNOSA-O	18304	HMDB01179	C00857	165491
doco13ac	docosenoic acid (C22:1)	DPUOLQHDNGRHBS-KTKRTIGZSA-N	28792	HMDB02068	C08316	5281116	LMFA01030089
doco13ecoa	13-docosenoylcoa				C16531	24892791
docohepcoa	2,4,7,10,13,16,19-docosaheptenoylcoa
docohexcoa	2,4,7,10,13,16-docosahexenoylcoa
docosac	Behenic acid	UKMSUNONTOPOIO-UHFFFAOYSA-N	28941	HMDB00944	C08281	8215	LMFA01010022
docosahexcoa	3,7,10,13,16,19-docosahexenoylcoa
docoscoa	docosanoylcoa	NDDZLVOCGALPLR-JEAMVCTESA-J		HMDB12930		53481548
docosdiac	docosanedioicacid				C19625	244872	LMFA01170037
dodecanac	Dodecanedioic acid	TVIDDXQYHWJXFK-UHFFFAOYSA-N	4676	HMDB00623	C02678	12736	LMFA01170009
doldp_L	Dolichol diphosphate, human liver homolog		15750
doldp_U	Dolichol diphosphate, human uterine homolog		15750
dolglcp_L	Dolichyl beta-D-glucosyl phosphate, human liver homolog		15812
dolglcp_U	Dolichyl beta-D-glucosyl phosphate, human uterine homolog		15812
dolichol_L	Dolichol, human liver homolog		16091
dolichol_U	Dolichol, human uterine homolog		16091
dolmanp_L	Dolichyl phosphate D-mannose, human liver homolog		15809
dolmanp_U	Dolichyl phosphate D-mannose, human uterine homolog		15809
dolp_L	dolichyl phosphate(2-)		57683
dolp_U	dolichyl phosphate(2-)		57683
dopa	dopaminium(1+)	VYFYYTLLBUKUHU-UHFFFAOYSA-N	18243	HMDB00073	C03758	681
dopaqn	L-dopaquinone	AHMIDUVKSGCHAU-LURJTMIESA-N	16852	HMDB01229	C00822	439316
dopasf	dopamine 3-O-sulfate	NZKRYJGNYPYXJZ-UHFFFAOYSA-N	37946	HMDB06275	C13690	122136
dpcoa	Dephospho-CoA	KDTSHFARGAKYJN-IBOSZNHHSA-N	15468	HMDB01373	C00882	444485
drib	2-deoxy-D-ribose	ASJSAQIRZKANQN-CRCLSJGQSA-N	28816	HMDB03224	C01801	22833604
dsT_antigen	disialyl-T antigen
dsmsterol	desmosterol	AVSXSVCZWQODGV-DPAQBDIFSA-N	17737	HMDB02719	C01802	439577	LMST01010016
dtdp	dTDP	UJLXYODCHAELLY-XLPZGREQSA-N	18075	HMDB01274	C00363	164628
dtdp4d6dg	dTDP-4-dehydro-6-deoxy-alpha-D-glucose(2-)	PSXWNITXWWECNY-UCBTUHGZSA-N	16128	HMDB01399	C11907	439292
dtdp4d6dm	dTDP-4-dehydro-6-deoxy-L-mannose(2-)	PSXWNITXWWECNY-WPTIAVDBSA-N	15744	HMDB01399	C11907	439293
dtdpglu	dTDP-glucose(2-)	YSYKRGRSMLTJNL-URARBOGNSA-N	35248	HMDB01328	C00842	443210
dtdprmn	dTDP-L-rhamnose	ZOSQFDVXNQFKBY-CZRCVJRHSA-N	35452	HMDB06354	C03319	439975
dtmp	dTMP	GYOZYWVXFNDGLU-XLPZGREQSA-N	17013	HMDB01227	C00364	9700
dtt	1,4-dithiothreitol	VHJLVAABSRFDPM-UHFFFAOYSA-N	42106	HMDB13593	C00265	439196
dttOX	trans-1,2-dithiane-4,5-diol		42147		C01119	439407
dttp	dTTP	NHVNXKFIZYSCEB-XLPZGREQSA-N	18077	HMDB01342	C00459	64968
dudp	dUDP	QHWZTVCCBMIIKE-SHYZEUOFSA-N	28850	HMDB01000	C01346	145729
dump	dUMP	JSRLJPSBLDHEIO-SHYZEUOFSA-N	17622	HMDB01409	C00365	65063
duri	Deoxyuridine	MXHRCPNRJAMMIM-SHYZEUOFSA-N	16450	HMDB00012	C00526	13712
dutp	dUTP	AHCYMLUZIRLXAA-SHYZEUOFSA-N	17625	HMDB01191	C00460	65070
dxtrn	phosphorylase-limit dextrin (glycogenin-1,6{4[1,4-Glc], 4[1,4-Glc]})
e4hglu	erythro-4-hydroxy-L-glutamate(1-)	HBDWQSHEVMSFGY-STHAYSLISA-N	16338	HMDB02273	C05947	440854
e4p	D-Erythrose 4-phosphate	NGHMDNPXVRFFGS-IUYQGCFVSA-N	48153	HMDB01321	C00279	122357
eaflatoxin	aflatoxin B1 exo-8,9-epoxide	KHBXRZGALJGBPA-IRWJRLHMSA-N	30725	HMDB06558	C19586	104756
eandrstrn	16alpha-hydroxydehydroepiandrosterone	QQIVKFZWLZJXJT-DNKQKWOHSA-N	27771	HMDB00352	C05139	102030	LMST02020064
ebastine	ebastine	MJJALKDDGIKVBE-UHFFFAOYSA-N	211060			3191
ebastineoh	hydroxylated ebastine
ecgon	ecgonine	PHMBVCPLDPDESM-RLXKETGRSA-N	4743	HMDB06548	C10858	443003
egme	ecgoninium methyl ester(1+)	QIQNNBXHAYSQRY-UYXSQOIJSA-N	31529	HMDB06406	C12448
ei11ecoa	11-eicosenoylcoa				C16530	24892790
eicostet	eicosatetranoic acid	HQPCSDADVLFHHO-LTKCOYKYSA-N	71488	HMDB02177		11722594	LMFA01030818
eicostetcoa	eicosatetranoyl coenzyme A	PLHICYKOPITJJT-ARIYRTGNSA-N			C16164	23724641
eicostetcrn	Eicosatetranoyl carnitine
eipencoa	2,5,8,11,14-eicosapentaenoylcoa
eitetcoa	5,8,11,14-eicosatetraenoylcoa
elaid	elaidate	ZQPPMHVWECSIRJ-UHFFFAOYSA-N	16196	HMDB00573	C00712	445639	LMFA01030002
elaidcrn	Elaidic carnitine	IPOLTUVFXFHAHI-UHFFFAOYSA-N		HMDB06464		6441392
em2emgacpail_hs	(phosphoethanolaminyl-dimannosyl),(phosphoethanolaminyl)-mannosyl-glucosaminyl-acylphosphatidylinositol (H7)
em2emgacpail_prot_hs	(phosphoethanolaminyl-dimannosyl),(phosphoethanolaminyl)-mannosyl-glucosaminyl-acylphosphatidylinositol
em3gacpail_hs	phosphoethanolaminyl-trimannosyl-glucosaminyl-acylphosphatidylinositol (H6')
emem2gacpail_hs	(phosphoethanolaminyl-mannosyl),(phosphoethanolaminyl)-dimannosyl-glucosaminyl-acylphosphatidylinositol (H7')
emgacpail_hs	phosphoethanolaminyl-mannosyl-glucosylaminyl-acylphosphatidylinositol (H5)
eryth	L-erythrulose	UQPHVQVXLPRNCX-VKHMYHEASA-N	27913	HMDB06293	C02045	5460032
estradiol	estradiol	VOXZDWNPVJITMN-ZBRFXRBCSA-N	16469	HMDB00151	C00951	5757	LMST02010001
estradiolglc	17beta-estradiol 3-glucosiduronic acid	MUOHJTRCBBDUOW-QXYWQCSFSA-N	36489	HMDB06224	C05503	13783824	LMST05010007
estriol	estriol	PROQIPRRNZUXQM-ZXXIGWHRSA-N	27974	HMDB00153	C05141	5756	LMST02010003
estriolglc	16-Glucuronide-estriol	FQYGGFDZJFIDPU-JRSYHJKYSA-N		HMDB06766	C05504	122281	LMST05010008
estrone	estrone	DNXHEGUUPJUMQT-CBZIJGRNSA-N	17263	HMDB00145	C00468	5870	LMST02010004
estroneglc	estrone 3-glucosiduronic acid	FJAZVHYPASAQKM-JBAURARKSA-N		HMDB04483	C11133	115255	LMST05010011
estrones	estrone 3-sulfate(1-)	JKKFKPJIXZFSSB-CBZIJGRNSA-N	17474	HMDB01425	C02538	3001028	LMST02010043
etfox	Electron transfer flavoprotein oxidized
etfrd	Electron transfer flavoprotein reduced
etha	etha[c]	HZAXFHJVJLSVMW-UHFFFAOYSA-N	16000	HMDB00149	C00189	700
ethamp	O-phosphonatoethanaminium(1-)	SUHOOTKUPISOBE-UHFFFAOYSA-N	17553	HMDB00224	C00346	1015
etoh	ethanol	LFQSCWFLJHTTHZ-UHFFFAOYSA-N	16236	HMDB00108	C00469	702
f1a	F1alpha
f1p	D-Fructose 1-phosphate	RHKKZBWRNHGJEZ-ARQDHWQXSA-N	37515	HMDB01076	C01094	10400369
f26bp	beta-D-fructofuranose 2,6-bisphosphate(4-)	YXWOAJXNVLXPMU-ZXXMMSQZSA-N	28602	HMDB01047	C00665	105021
f5hoxkyn	Formyl-5-hydroxykynurenamine	CKAXPTWYSHDIBN-UHFFFAOYSA-N		HMDB12948	C05647	440743
f6p	D-Fructose 6-phosphate	GSXOAOHZAIYLCY-HSUXUTPPSA-N	15946	HMDB00124	C00085	69507
fad	Flavin adenine dinucleotide oxidized	VWWQXMAJTJZDQX-UYBVJOGSSA-N	16238	HMDB01248	C00016	643975
fadh2	Flavin adenine dinucleotide reduced	YPZRHBJKEMOYQH-UYBVJOGSSA-N	17877	HMDB01197	C01352	446013
fald	formaldehyde	WSFSSNUMVMOOMR-UHFFFAOYSA-N	16842	HMDB01426	C00067	712
fdp	D-Fructose 1,6-bisphosphate	RNBGYGVWRKECFJ-ZXXMMSQZSA-N	37736	HMDB01058	C00354	172313
fe2	Fe2+	CWYNVVGOOAEACU-UHFFFAOYSA-N	29033	HMDB00692	C14818	27284
fe3	Fe3+	VTLYFUHAOXGGBS-UHFFFAOYSA-N	29034	HMDB12943	C14819	29936
fgam	N2-Formyl-N1-(5-phospho-D-ribosyl)glycinamide	VDXLUNDMVKSKHO-XVFCMESISA-N	58426	HMDB01308	C04376	130805
ficytC	Ferricytochrome c		15991
fmn	FMN	FVTCRASFADXXNN-SCRDCRAPSA-N	17621	HMDB01520	C00061	643976
fn2m2masn	N4-{N-Acetyl-beta-D-glucosaminyl-(1,2)-alpha-D-mannosyl-(1,3)-[N-acetyl-beta-D-glucosaminyl-(1,2)-alpha-D-mannosyl-(1,6)]-beta-D-mannosyl-(1,4)-N-acetyl-beta-D-glucosaminyl-(1,4)-[alpha-L-fucosyl-(1,6)]-N-acetyl-beta-D-glucosaminyl}asparagine
fna5moxam	Formyl-N-acetyl-5-methoxykynurenamine	JYWNYMJKURVPFH-UHFFFAOYSA-N		HMDB04259	C05642	171161
focytC	Ferrocytochrome C		16928
fol	Folate	OVBPIULPVIDEAO-LBPRGKRZSA-N	27470	HMDB00121	C00504	6037
for	Formate	BDAGIHXWWSANSR-UHFFFAOYSA-N	30751	HMDB00142	C00058	284
forglu	N-Formimidoyl-L-glutamate	NRXIKWMTVXPVEF-BYPYZUCNSA-N	7274	HMDB00854	C00439	439233
formcoa	formyl-CoA(4-)	SXMOKYXNAPLNCW-GORZOVPNSA-N	15522	HMDB03419	C00798	439313
fpram	2-(Formamido)-N1-(5-phospho-D-ribosyl)acetamidine	PMCOGCVKOAOZQM-XVFCMESISA-N	58478	HMDB00999	C04640
fprica	5-Formamido-1-(5-phospho-D-ribosyl)imidazole-4-carboxamide	ABCOOORLYAOBOZ-KQYNXXCUSA-N	18381	HMDB01439	C04734	166760
frdp	Farnesyl diphosphate	VWFJDQUYCIWHTN-UHFFFAOYSA-N	50277	HMDB00961	C00448	445713	LMPR0103010002
fru	D-Fructose	RFSUNEUAIZKAJO-ARQDHWQXSA-N	28645	HMDB00660	C02336	439709
fuc12gal14acglcgalgluside_hs	Type IIH glycolipid
fuc132galacglcgal14acglcgalgluside_hs	V3Fuc-nLc6Cer
fuc13galacglcgal14acglcgalgluside_hs	III3Fuc-nLc6Cer
fuc14galacglcgalgluside_hs	Lea glycolipid
fuc1p_L	L-Fucose 1-phosphate	PTVXQARCLQPGIR-DHVFOXMCSA-N	28319	HMDB01265	C02985	439871
fuc_L	L-fucose	SHZGCJCMOBCMKK-DHVFOXMCSA-N	2181	HMDB00174	C01019	17106
fucacgalfucgalacglcgalgluside_hs	(Gal)2 (GalNAc)1 (Glc)1 (GlcNAc)1 (LFuc)2 (Cer)1		62656
fucacngal14acglcgalgluside_hs	IV3-a-NeuAc,III3-a-Fuc-nLc4Cer		62374
fucacngalacglcgalgluside_hs	IV3-a-Neu5Ac,III4-a-Fuc-Lc4Cer
fucfuc12gal14acglcgalgluside_hs	Ley glycolipid		62562
fucfuc132galacglcgal14acglcgalgluside_hs	V3Fuc,III3Fuc-nLc6Cer
fucfucfucgalacglc13galacglcgal14acglcgalgluside_hs	(Gal)4 (Glc)1 (GlcNAc)3 (LFuc)3 (Cer)1
fucfucfucgalacglcgal14acglcgalgluside_hs	(Gal)3 (Glc)1 (GlcNAc)2 (LFuc)3 (Cer)1
fucfucgalacglc13galacglcgal14acglcgalgluside_hs	(Gal)4 (Glc)1 (GlcNAc)3 (LFuc)2 (Cer)1
fucfucgalacglcgal14acglcgalgluside_hs	(Gal)3 (Glc)1 (GlcNAc)2 (LFuc)2 (Cer)1
fucfucgalacglcgalacglcgal14acglcgalgluside_hs	(Gal)4 (Glc)1 (GlcNAc)3 (LFuc)2 (Cer)1
fucfucgalacglcgalgluside_hs	Leb glycolipid
fucgal14acglcgalgluside_hs	Lacto-N-fucopentaosyl III ceramide
fucgalacgalfuc12gal14acglcgalgluside_hs	Type IIIH glycolipid		27718
fucgalacgalfucgalacglcgal14acglcgalgluside_hs	(Gal)4 (GalNAc)1 (Glc)1 (GlcNAc)2 (LFuc)2 (Cer)1
fucgalacglc13galacglcgal14acglcgalgluside_hs	(Gal)4 (Glc)1 (GlcNAc)3 (LFuc)1 (Cer)1		62671
fucgalacglcgal14acglcgalgluside_hs	VI2Fuc-nLc6		61648
fucgalacglcgalgluside_hs	Type IH glycolipid		28743
fucgalfucgalacglcgalgluside_hs	(Gal)3 (Glc)1 (GlcNAc)1 (LFuc)2 (Cer)1
fucgalgbside_hs	fucosyl galactosylgloboside
fum	Fumarate	VZCYOOQTPOCHFL-OWOJBTEDSA-N	18012	HMDB00134	C00122	444972
g1m6masnB1	glucosyl-(alpha-D-mannosyl)6-beta-D-mannosyl-diacetylchitobiosyl-L-asparagine (protein)
g1m7masnB	glucosyl-(alpha-D-mannosyl)7-beta-D-mannosyl-diacetylchitobiosyl-L-asparagine, isoform B (protein)
g1m7masnC	glucosyl-(alpha-D-mannosyl)7-beta-D-mannosyl-diacetylchitobiosyl-L-asparagine, isoform C (protein)
g1m8masn	(alpha-D-Glucosyl)-(alpha-D-mannosyl)8-beta-D-mannosyl-diacetylchitobiosyl-L-asparagine (protein)				C05875
g1m8mpdol_L	alpha-D-Glucosyl-(alpha-D-mannosyl)8-beta-D-mannosyl-diacetylchitobiosyldiphosphodolichol, human liver homolog				C05870
g1m8mpdol_U	alpha-D-Glucosyl-(alpha-D-mannosyl)8-beta-D-mannosyl-diacetylchitobiosyldiphosphodolichol, human uterine homolog
g1p	D-Glucose 1-phosphate	HXXFSFRBOHSIMQ-VFUOTHLCSA-N	16077	HMDB01586	C00103	65533
g2m8masn	(alpha-D-Glucosyl)2-(alpha-D-mannosyl)8-beta-D-mannosyl-diacetylchitobiosyl-L-asparagine (protein)				C05874
g2m8mpdol_L	(alpha-D-Glucosyl)2-(alpha-D-mannosyl)8-beta-D-mannosyl-diacetylchitobiosyldiphosphodolichol, human liver homolog
g2m8mpdol_U	(alpha-D-Glucosyl)2-(alpha-D-mannosyl)8-beta-D-mannosyl-diacetylchitobiosyldiphosphodolichol, human uterine homolog
g3m8masn	(alpha-D-Glucosyl)3-(alpha-D-mannosyl)8-beta-D-mannosyl-diacetylchitobiosyl-L-asparagine (protein)				C05873
g3m8mpdol_L	(alpha-D-Glucosyl)3-(alpha-D-mannosyl)8-beta-D-mannosyl-diacetylchitobiosyldiphosphodolichol, human liver homolog
g3m8mpdol_U	(alpha-D-Glucosyl)3-(alpha-D-mannosyl)8-beta-D-mannosyl-diacetylchitobiosyldiphosphodolichol, human uterine homolog
g3p	Glyceraldehyde 3-phosphate	LXJXRIRHZLFYRP-UHFFFAOYSA-N	17138	HMDB01112	C00661	729
g3pc	sn-Glycero-3-phosphocholine	SUHOQUVVVLNYQR-MRVPVSSYSA-O	16870	HMDB00086	C00670	439285
g6p	D-Glucose 6-phosphate	NBSCHQHZLSJFNQ-GASJEMHNSA-N	4170	HMDB01401	C00092	5958
ga1_hs	gibberellin A1(1-)
ga2_hs	GA2
gacpail_hs	glucosaminyl-acylphosphatidylinositol
gal	D-Galactose	WQZGKKKJIJFFOK-PHYPRBDBSA-N	28061	HMDB00143	C00984	439357
gal14acglcgalgluside_hs	Lactoneotetraosylceramide
gal1p	(2R,3R,4S,5R,6R)-3,4,5-trihydroxy-6-(hydroxymethyl)oxan-2-yl phosphate	HXXFSFRBOHSIMQ-FPRJBGLDSA-N	17973	HMDB00645	C00446	123912
galacgalfuc12gal14acglcgalgluside_hs	(Gal)3 (GalNAc)1 (Glc)1 (GlcNAc)1 (LFuc)1 (Cer)1		62575
galacgalfucgalacglcgal14acglcgalgluside_hs	(Gal)4 (GalNAc)1 (Glc)1 (GlcNAc)2 (LFuc)1 (Cer)1
galacglc13galacglcgal14acglcgalgluside_hs	nLc8Cer
galacglcgal14acglcgalgluside_hs	i-antigen		62266
galacglcgalacglcgal14acglcgalgluside_hs	I-antigen		62266
galacglcgalgbside_hs	Gal-GlcNAc-Gal globoside
galacglcgalgluside_hs	Lc4Cer
galfuc12gal14acglcgalgluside_hs	(Gal)3 (Glc)1 (GlcNAc)1 (LFuc)1 (Cer)1
galfucgalacglcgal14acglcgalgluside_hs	(Gal)4 (Glc)1 (GlcNAc)2 (LFuc)1 (Cer)1
galfucgalacglcgalgluside_hs	Type IB glycolipid		28287
galgalfucfucgalacglcgalacglcgal14acglcgalgluside_hs	(Gal)6 (Glc)1 (GlcNAc)3 (LFuc)2 (Cer)1		62306
galgalgalthcrm_hs	Gal-Gal-Gal-Gal-Gal-Glc-Cer
galgalthcrm_hs	Gal-Gal-Gal-Gal-Glc-Cer
galgbside_hs	galactosylgloboside		62571
galgluside_hs	galactosyl glucosyl ceramide
galside_hs	D-galactosyl-N-acylsphingosine
galt	galactitol	FBPFZTCFMRRESA-GUCUJZIJSA-N	16813	HMDB00107	C01697	11850
galthcrm_hs	Gal-Gal-Gal-Glc-Cer
gam	D-Glucosamine	MSWZFWKMSRAUBD-IVMDWMLBSA-N	47977	HMDB01514	C00329	439213
gam6p	D-Glucosamine 6-phosphate	XHMJOUIAFHJHBW-UKFBFLRUSA-N	15873	HMDB01254	C00352	121988
gar	N1-(5-Phospho-D-ribosyl)glycinamide	OBQMLSFOUZUIOB-SHUUEZRQSA-N	58457	HMDB02022	C03838	160913
gbside_hs	globoside		18259
gcald	glycolaldehyde	WGCNASOHLSPBMP-UHFFFAOYSA-N	17071	HMDB03344	C00266	756
gchola	glycocholate	RFDAIACWWDREDC-FRVQLJSFSA-N	17687	HMDB00138	C01921	10140	LMST05030001
gd1a_hs	N-acetylneuraminosyl-D-galactosyl-N-acetyl-D-galactosaminyl-(N-acetylneuraminosyl)-D-galactosyl-D-glucosylceramide dianion		58397
gd1b2_hs	GD1beta
gd1b_hs	GD1b
gd1c_hs	GD1c
gd2_hs	GD2		28648
gd3_hs	GD3
gdp	GDP	QGWNDRXFNXRZMB-UUOKFMHZSA-N	17552	HMDB01201	C00035	8977
gdpddman	GDP-4-dehydro-6-deoxy-alpha-D-mannose(2-)	PNHLMHWWFOPQLK-BKUUWRAGSA-N	16955	HMDB01346	C01222	439446
gdpfuc	GDP-L-fucose(2-)	LQEBEXMHBLQMDB-QIXZNPMTSA-N	17009	HMDB01095	C00325	439211
gdpmann	GDP-alpha-D-mannose(2-)	MVMSCBBUIHUTGJ-GDJBGNAASA-N	15820	HMDB01163	C00096	18396
ggdp	2-trans,6-trans,10-trans-geranylgeranyl diphosphate(3-)	OINNEUNVOZHBOX-UHFFFAOYSA-N	48861	HMDB04486	C00353	735	LMPR0104010001
ggn	primed glycogenin (glycogenin-8[1,4-Glc])
glac	D-glucurono-6,3-lactone	UYUXSRADSPPKRZ-SKNVOMKLSA-N	18268	HMDB06355	C02670	92283
glc1man	glucose-1,3-mannose oligosaccharide	QIGJYVCQYDKYDW-WPMDEUETSA-N	27554		C04147	440240
glc2man	(2)[glucose-1,3]-mannose oligosaccharide
glc3man	glucose-1,2-(2)[glucose-1,3]-mannose oligosaccharide
glc_D	D-glucose	WQZGKKKJIJFFOK-GASJEMHNSA-N	4167	HMDB00122	C00031	5793
glcn	D-gluconate	RGHNJXZEOKUKBD-SQOUGZDYSA-N	33198	HMDB00625	C00257	10690
glcr	D-glucarate(2-)	DSLZVSRJTYRBFB-LLEIAEIESA-N	16002	HMDB00663	C00818	33037	LMFA01170108
glcur	D-glucuronate	AEMOLEFTQBMNLQ-WAXACMCWSA-N	47952	HMDB00127	C00191	444791
glcur1p	D-Glucuronate 1-phosphate	AIQDYKMWENWVQJ-AQKNRBDQSA-N	35145	HMDB03976	C05385	440650
glgchlo	beta glucan-glycocholate complex
gln_L	L-glutamine	ZDXPYRJPNDTMRX-VKHMYHEASA-N	18050	HMDB00641	C00064	5961
gltcho	beta glucan-taurocholic acid complex
gltdechol	beta glucan-taurodeoxycholic acid complex
glu5p	L-Glutamate 5-phosphate	PJRXVIJAERNUIP-VKHMYHEASA-N	17798	HMDB01228	C03287	193475
glu5sa	L-Glutamate 5-semialdehyde	KABXUUFDPUOJMW-BYPYZUCNSA-N	17232	HMDB02104	C01165	193305
glu_L	L-glutamate(1-)	WHUUTDBJXJRKMK-VKHMYHEASA-N	16015	HMDB00148	C00025	33032
gluala	5-L-Glutamyl-L-alanine	WQXXXVRAFAKQJM-WHFBIAKZSA-N	50619	HMDB06248	C03740	440103
glucys	gamma-L-Glutamyl-L-cysteine	RITKHVBHSGLULN-WHFBIAKZSA-N	17515	HMDB01049	C00669	123938
gluside_hs	D-glucosyl-N-acylsphingosine		18368
glutcoa	glutaryl-CoA(5-)	SYKWLIJQEHRDNH-CKRMAKSASA-N	15524	HMDB01339	C00527	439252
glx	glyoxylate	HHLFWLYXYJOTON-UHFFFAOYSA-N	16891	HMDB00119	C00048	760
gly	Glycine	DHMQDGOQFOQNFH-UHFFFAOYSA-N	15428	HMDB00123	C00037	750
glyald	D-Glyceraldehyde	MNQZXJOMYWMBOU-VKHMYHEASA-N	17378	HMDB01051	C02154	79014
glyb	glycine betaine	KWIUHFFTVRNATP-UHFFFAOYSA-N	17750	HMDB00043	C00719	247
glyc	Glycerol	PEDCQBHIVMGVHV-UHFFFAOYSA-N	17754	HMDB00131	C00116	753
glyc3p	Glycerol 3-phosphate	AWUCVROLDVIAJX-GSVOUGTGSA-N	15978	HMDB00126	C00093	439162
glyc_R	D-glycerate	RBNPOMFGQQGHHO-UWTATZPHSA-N	32398	HMDB00139	C00258	439194
glyc_S	(S)-Glycerate	RBNPOMFGQQGHHO-REOHCLBHSA-N	33871	HMDB06372		6326776
glyclt	glycolate	AEMRFAOFKBGASW-UHFFFAOYSA-N	17497	HMDB00115	C00160	757
glygly	Glycyl-glycine	YMAWOPBAYDPSLA-UHFFFAOYSA-N	17201	HMDB11733	C02037	11163
glygn1	glycogen, structure 1 (glycogenin-11[1,4-Glc])
glygn2	glycogen, structure 2 (glycogenin-1,6-{7[1,4-Glc], 4[1,4-Glc]})
glygn3	glycogen, structure 3 (glycogenin-7[1,4-Glc])
glygn4	glycogen, structure 4 (glycogenin-1,6-{2[1,4-Glc], [1,4-Glc]})
glygn5	glycogen, structure 5 (glycogenin-2[1,4-Glc])
glyleu	Glycylleucine	DKEXFJVMVGETOO-LURJTMIESA-N	185298	HMDB00759	C02155	92843
glyphe	Glycylphenylalanine					97415
glypro	Glycylproline	KZNQNBZMBZJQJO-UHFFFAOYSA-N	70744	HMDB00721		79101
glysar	Glycylsarcosine					93131
gm1_hs	ganglioside GM1
gm1a_hs	GM1alpha
gm1b_hs	GM1b		62370
gm2_hs	N-acetyl-beta-D-galactosaminyl-(1->4)-[alpha-N-acetylneuraminosyl-(2->3)]-beta-D-galactosyl-beta-D-glucosyl-(1<->1)-ceramide anion		58857
gm2a_hs	GM2alpha
gm3_hs	alpha-N-acetylneuraminosyl-(2->3)-beta-D-galactosyl-(1->4)-beta-D-glucosylceramide(1-)		60065
gmp	GMP	RQFCJASXJCIDSX-UUOKFMHZSA-N	17345	HMDB01397	C00144	6804
gncore1	GlcNAc-alpha-1,4-Core 1
gncore2	GlcNAc-alpha-1,4-Core 2
gp1c_hs	GP1c
gp1calpha_hs	GP1c alpha
gpail_hs	6-(alpha-D-glucosaminyl)-1-phosphatidyl-1D-myo-inositol		17049
gpi_hs	{[PE-Man-],[PE-]Man},{PE-}Man-GlcN-acylPI
gpi_prot_hs	{[(Prot-PE-Man),(PE)-Man],[PE]}-Man-GlcN-acylPI
gpi_sig	glycophosphatidylinositol (GPI) signal sequence (C-terminal peptide)
gq1b_hs	GQ1b
gq1balpha_hs	GQ1balpha
gq1c_hs	GQ1c
grdp	Geranyl diphosphate	GVVPGTZRZFNKDS-UHFFFAOYSA-N	17211	HMDB01285	C00341	445995	LMPR0102010001
gsn	Guanosine	NYHBQMYGNKIUIF-UUOKFMHZSA-N	16750	HMDB00133	C00387	6802
gt1a_hs	GT1a		27691
gt1alpha_hs	GT1aalpha
gt1b_hs	GT1b		28058
gt1c_hs	GT1c
gt2_hs	GT2
gt3_hs	GT3
gthox	Oxidized glutathione	YPZRWBKMTBYPTK-BJDJZHNGSA-N	17858	HMDB03337	C00127	65359
gthrd	Reduced glutathione	RWSXRVCMGQZWBV-WDSKDSINSA-N	16856	HMDB00125	C00051	124886
gtp	GTP	XKMLYUALXHKNFT-UUOKFMHZSA-N	15996	HMDB01273	C00044	6830
gua	Guanine	UYTPUPDQBNUYGX-UHFFFAOYSA-N	16235	HMDB00132	C00242	764
gudac	guanidinoacetic acid	BPMFZUMJYQTVII-UHFFFAOYSA-N	16344	HMDB00128	C00581	763
gullac	L-gulono-1,4-lactone	SXZYCXMUPBBULW-SKNVOMKLSA-N	17587	HMDB03466	C01040	439373
guln	L-gulonate	RGHNJXZEOKUKBD-QTBDOELSSA-N	16154	HMDB03290	C00800	152304
gum	gums
gumdchac	guar gum-deoxyxholic acid complex
gumgchol	guar gum-glycocholate complex
gumtchol	guar gum-taurocholic acid complex
h	proton	GPRLSGONYQIRFK-FTGQXOHASA-N	15378	HMDB01362	C00282	1038
h2	Hydrogen	UFHFLCQGNIYNRP-UHFFFAOYSA-N	18276	HMDB01362	C00282	783
h2o	Water	XLYOFNOQVPJJNP-UHFFFAOYSA-N	15377	HMDB02111	C00001	962
h2o2	Hydrogen peroxide	MHAJPDPJQMAIIY-UHFFFAOYSA-N	16240	HMDB03125	C00027	784
hLkynr	3-hydroxy-L-kynurenine	VCKPUUFAIGNJHC-LURJTMIESA-N	17380	HMDB11631	C03227	11811
ha	hyaluronan		16336
ha_deg1	hyaluronan degradation product 1
ha_pre1	hyaluronan biosynthesis, precursor 1	DLGJWSVWTWEWBJ-UCFDOFRFSA-N	16126		C04794	440484
hco3	Bicarbonate	BVKZGUZCCUSVTD-UHFFFAOYSA-M	17544	HMDB00595	C00288	769
hcoumarin	umbelliferone	ORHBXUUXSCNDEV-UHFFFAOYSA-N	27510		C09315	5281426
hcys_L	L-homocysteine	FFFHZYDWPBMWHY-VKHMYHEASA-N	17588	HMDB00742	C05330	91552
hdca	Hexadecanoate (n-C16:0)	IPCSVZSSVZVIGE-UHFFFAOYSA-N	15756	HMDB00220	C00249	985	LMFA01010001
hdcea	Hexadecenoate (n-C16:1)	SECPZKHBENQXJG-UHFFFAOYSA-N	28716	HMDB03229	C08362	445638	LMFA01030056
hdcecrn	Hexadecenoyl carnitine	XOMRRQXKHMYMOC-OAQYLSRUSA-N	17490	HMDB00222	C02990	11953816	LMFA07070004
hdcoa	Hexadecenoyl-CoA (n-C16:1CoA)	QBYOCCWNZAOZTL-KTKRTIGZSA-N		HMDB06532
hdd2coa	trans-Hexadec-2-enoyl-CoA	JUPAQFRKPHPXLD-BBECNAHFSA-N	61526	HMDB03945	C05272	46173176	LMFA07050020
hdd2crn	trans-Hexadec-2-enoyl carnitine	SOYNLLDADLOGAM-UHFFFAOYSA-N		HMDB06317		53477817
hdeACP	cis-hexadec-9-enoyl-[acyl-carrier protein] (n-C16:1)
hedepecoa	2,4,7,10,13-hexadecapentenoylcoa
hepcoa	heptanoylcoa	CHVYGJMBUXUTSX-AXEMQUGESA-N	37283	HMDB12969		53481563
hestratriol	4,17 dihydroxy estradiol	QOZFCKXEVSGWGS-JNYWYMJGSA-N	62845	HMDB05896	C14209	44348689	LMST02010028
hexc	cerotate	XMHIUKTWLZUKEX-UHFFFAOYSA-N	31009	HMDB02356		10469	LMFA01010026
hexccoa	Hexacosanoyl-CoA (n-C26:0CoA)	FHLYYFPJDVYWQH-CPIGOPAHSA-N	64868	HMDB06459		25246198
hexccrn	hexacosanoyl carnitine	KOCKWDDTAHPJSX-UHFFFAOYSA-N		HMDB06347		53477828
hexddcoa	7,10-hexadecadienoylcoa
hexde7coa	7-hexadecenoylcoa
hexdectecoa	2,4,7,10-hexadecatetraenoylcoa
hexdiac	hexadecanediocacid	QQHJDPROMQRDLA-UHFFFAOYSA-N		HMDB00672	C19615	10459	LMFA01170022
hexdicoa	hexadecanedioylcoa
hexdpencoa	2,4,7,10,13-hexadecapentaenoylcoa
hexdtrcoa	7,10,13-hexadecatrienoylcoa
hexe3coa	3-hexenoylcoa	SKDDJNFRAZIJIG-PFNGVMQSSA-N		HMDB06522		53477848
hgentis	homogentisate	IGMNYECMUMZDDF-UHFFFAOYSA-N	44747	HMDB00130	C00544	780
his_L	L-histidine	HNDVDQJCIGZPNO-YFKPBYRVSA-N	15971	HMDB00177	C00135	6274
hista	histamium	NTYJJOPFIAHURM-UHFFFAOYSA-N	18295	HMDB00870	C00388	774
hmbil	Hydroxymethylbilane	WDFJYRZCZIUBPR-UHFFFAOYSA-N	16645	HMDB01137	C01024	788
hmgcoa	Hydroxymethylglutaryl-CoA	CABVTRNMFUVUDM-VRHQGPGLSA-N	15467	HMDB01375	C00356	439218
hnifedipine	hydroxy nifedipine
hom_L	L-homoserine	UKAUYVFTDYCKQA-VKHMYHEASA-N	15699	HMDB00719	C00263	12647
homoval	Homovanillate	QRMZSPFSDQBLIX-UHFFFAOYSA-N	545959	HMDB00118	C05582	1738
hpdca	margarate	KEMQGTRYUADPNZ-UHFFFAOYSA-N	32365	HMDB02259		10465	LMFA01010017
hpdcacoa	heptadecanoyl coa	DRABUZIHHACUPI-DUPKZGIXSA-N		HMDB06497		3082004
hpdcacrn	heptadecanoyl carnitine	DWSFAVOTORHAAL-UHFFFAOYSA-N		HMDB06210		53477803
hpyr	3-hydroxypyruvate	HHDDCCUIIUWNGJ-UHFFFAOYSA-N	30841	HMDB01352	C00168	964
hretn	4 hydroxy retinoic acid	KGUMXGDKXYTTEY-FRCNGJHJSA-N	63795	HMDB06254	C16677	6438629	LMPR01090025
hs	heparan sulfate, free chain		28815
hs_deg1	heparan sulfate, degradation product 1
hs_deg10	heparan sulfate, degradation product 10
hs_deg11	heparan sulfate, degradation product 11
hs_deg12	heparan sulfate, degradation product 12
hs_deg13	heparan sulfate, degradation product 13
hs_deg14	heparan sulfate, degradation product 14
hs_deg15	heparan sulfate, degradation product 15
hs_deg16	heparan sulfate, degradation product 16
hs_deg17	heparan sulfate, degradation product 17
hs_deg18	heparan sulfate, degradation product 18
hs_deg19	heparan sulfate, degradation product 19
hs_deg2	heparan sulfate, degradation product 2
hs_deg20	heparan sulfate, degradation product 20
hs_deg21	IdoA2S-beta-1,4-GlcNAc(3S)-alpha-1,4-GlcA-beta-1,3-Gal-beta-1,3-Gal-beta-1,4-Xylose
hs_deg22	IdoA-beta-1,4-GlcNAc(3S)-alpha-1,4-GlcA-beta-1,3-Gal-beta-1,3-Gal-beta-1,4-Xylose
hs_deg23	GlcNAc(3S)-alpha-1,4-GlcA-beta-1,3-Gal-beta-1,3-Gal-beta-1,4-Xylose
hs_deg24	GlcNAc-GlcA-(Gal)2-Xyl
hs_deg25	GlcA-beta-1,3-Gal-beta-1,3-Gal-beta-1,4-Xylose
hs_deg3	heparan sulfate, degradation product 3
hs_deg4	heparan sulfate, degradation product 4
hs_deg5	heparan sulfate, degradation product 5
hs_deg6	heparan sulfate, degradation product 6
hs_deg7	heparan sulfate, degradation product 7
hs_deg8	heparan sulfate, degradation product 8
hs_deg9	heparan sulfate, degradation product 9
hs_pre1	heparan sulfate, precursor 1
hs_pre10	(GlcN2S-GlcA)4-GlcNAc-GlcA-Gal-Gal-Xyl-L-Ser (protein)
hs_pre11	(GlcN2S-IdoA-GlcN2S-GlcA)2-GlcNAc-GlcA-Gal-Gal-Xyl-L-Ser (protein)
hs_pre12	GlcN2S-IdoA-GlcN2S-GlcA2S-GlcN2S-IdoA2S-GlcN2S-GlcA-GlcNAc-GlcA-Gal-Gal-Xyl-L-Ser (protein)
hs_pre13	GlcN2S-IdoA-GlcN2,6diS-GlcA2S-GlcN2,6diS-IdoA2S-GlcN2,6diS-GlcA-GlcNAc-GlcA-Gal-Gal-Xyl-L-Ser (protein)
hs_pre14	heparan sulfate, precursor 14
hs_pre15	heparan sulfate, precursor 15
hs_pre2	heparan sulfate, precursor 2
hs_pre3	GlcNAc-GlcA-GlcNAc-GlcA-Gal-Gal-Xyl-L-Ser (protein)
hs_pre4	GlcA-GlcNAc-GlcA-GlcNAc-GlcA-Gal-Gal-Xyl-L-Ser (protein)
hs_pre5	(GlcNAc-GlcA)2-GlcNAc-GlcA-Gal-Gal-Xyl-L-Ser (protein)
hs_pre6	GlcA-(GlcNAc-GlcA)2-GlcNAc-GlcA-Gal-Gal-Xyl-L-Ser (protein)
hs_pre7	(GlcNAc-GlcA)3-GlcNAc-GlcA-Gal-Gal-Xyl-L-Ser (protein)
hs_pre8	GlcA-(GlcNAc-GlcA)3-GlcNAc-GlcA-Gal-Gal-Xyl-L-Ser (protein)
hs_pre9	(GlcNAc-GlcA)4-GlcNAc-GlcA-Gal-Gal-Xyl-L-Ser (protein)
hspg	heparan sulfate proteoglycan
htaxol	6 alpha hydroxy taxol/ 6 alpha hydroxy paclitaxel	NDCWHEDPSFRTDA-RZMXPHJZSA-N
hx2coa	trans-Hex-2-enoyl-CoA	OINXHIBNZUUIMR-DOSZRKKKSA-N	62077	HMDB03944	C05271	5280765
hxan	Hypoxanthine	FDGQSTZJBFJUBT-UHFFFAOYSA-N	17368	HMDB00157	C00262	790
hxcoa	Hexanoyl-CoA (n-C6:0CoA)
hxdcal	hexadecanal	NIOYUNMRJMEDGI-UHFFFAOYSA-N	17600	HMDB01551	C00517	984	LMFA06000088
hyptaur	Hypotaurine	VVIUBCNYACGLLV-UHFFFAOYSA-N	16668	HMDB00965	C00519	107812
i	iodide	XMBWDFGMSWQBCA-UHFFFAOYSA-N	16382	HMDB12238	C00708
ibcoa	isobutyryl-CoA(4-)	AEWHYWSPVRZHCT-NDZSKPAWSA-N	15479	HMDB01243	C00630	3036931
icit	Isocitrate	ODBLHEXUDAPZAU-UHFFFAOYSA-N	30887	HMDB00193	C00311	1198
id3acald	indol-3-ylacetaldehyde	WHOOUMGHGSPMGR-UHFFFAOYSA-N	18086	HMDB01190	C00637	800
idour	L-iduronate	IAJILQKETJEXLJ-SKNVOMKLSA-N	28481	HMDB02704	C06472	18845
idp	IDP(3-)	JPXZQMKKFWMMGK-KQYNXXCUSA-N	17808	HMDB03335	C00104	6831
ile_L	L-isoleucine	AGPKZVBTJJNPAG-WHFBIAKZSA-N	17191	HMDB00172	C00407	6306	LMFA01100047
im4ac	imidazol-4-ylacetate	PRJKNHOMHKJCEJ-UHFFFAOYSA-N	16974	HMDB02024	C02835	96215
im4act	imidazole-4-acetaldehyde	MQSRGWNVEZRLDK-UHFFFAOYSA-N	27398	HMDB03905	C05130	150841
imp	IMP	GRSZFWQUAKGDAV-KQYNXXCUSA-N	17202	HMDB00175	C00130	8582
ind3ac	indole-3-acetate	SEOVTRFCIGRIMH-UHFFFAOYSA-N	16411	HMDB00197	C00954	802
inost	myo-inositol	CDAISMWEOUEBRE-GPIVLXJGSA-N	17268	HMDB00211	C00137	892
ins	Inosine	UGQMRVRMYYASKQ-KQYNXXCUSA-N	17596	HMDB00195	C00294	6021
iodine	Iodine	PNDPGZBMCMUPRI-UHFFFAOYSA-N	17606	HMDB00675	C01382	807
ipdp	Isopentenyl diphosphate	NUHSROFQTUXZQQ-UHFFFAOYSA-N	16584	HMDB01347	C00129	1195	LMPR01010008
itaccoa	itaconyl-CoA(5-)	NFVGYLGSSJPRKW-CITAKDKDSA-N	15528	HMDB03377	C00531
itacon	itaconate(2-)	LVHBHZANLOWSRM-UHFFFAOYSA-N	30838	HMDB02092	C00490	811	LMFA01170063
itp	ITP(3-)	HAEJPQIATWHALX-KQYNXXCUSA-N	16039	HMDB00189	C00081	8583
ivcoa	Isovaleryl-CoA	UYVZIWWBJMYRCD-TVCSPYKZSA-N	57345	HMDB01113	C02939	439855
ivcrn	isovaleryl carnitine	IGQBPDJNUXPEMT-UHFFFAOYSA-N		HMDB00688		6426851
k	potassium	NPYPAHLBTDXSSS-UHFFFAOYSA-N	29103	HMDB00586	C00238	813
kdn	2-keto-3-deoxy-D-glycero-D-galactononic acid	FQHUAUMYHAJTDH-IMSDGWMTSA-N		HMDB00425
kdnp	2-keto-3-deoxy-D-glycero-D-galactononic acid 9-phosphate
ksi	keratan sulfate I
ksi_deg1	keratan sulfate I, degradation product 1
ksi_deg10	keratan sulfate I, degradation product 10
ksi_deg11	keratan sulfate I, degradation product 11
ksi_deg12	keratan sulfate I, degradation product 12
ksi_deg13	keratan sulfate I, degradation product 13
ksi_deg14	keratan sulfate I, degradation product 14
ksi_deg15	keratan sulfate I, degradation product 15
ksi_deg16	keratan sulfate I, degradation product 16
ksi_deg17	keratan sulfate I, degradation product 17
ksi_deg18	keratan sulfate I, degradation product 18
ksi_deg19	keratan sulfate I, degradation product 19
ksi_deg2	keratan sulfate I, degradation product 2
ksi_deg20	keratan sulfate I, degradation product 20
ksi_deg21	keratan sulfate I, degradation product 21
ksi_deg22	keratan sulfate I, degradation product 22
ksi_deg23	keratan sulfate I, degradation product 23
ksi_deg24	keratan sulfate I, degradation product 24
ksi_deg25	keratan sulfate I, degradation product 25
ksi_deg26	keratan sulfate I, degradation product 26
ksi_deg27	keratan sulfate I, degradation product 27
ksi_deg28	keratan sulfate I, degradation product 28
[truncated: 627 more rows]
